# Supplementary material for: A cell-based infection assay identifies efflux pump modulators that reduce bacterial intracellular load
Source: PLoS Pathog. 2018 Jun 7;14(6):e1007115. doi: 10.1371/journal.ppat.1007115 (PMC6007937; doi:10.1371/journal.ppat.1007115)
Supplement: S1 Table — (XLSX) [file ppat.1007115.s001.xlsx]

## Sheet: 309_Hit_Validation
	SAFIRE percent inhibition	CFU percent inhibition
Plate01WellB19	61.5669	28.6712
Plate01WellC18	40.6027	-28.7114		N.D. data not collected; compound has significant structural similarity to another hit and was not tested
Plate01WellD08	26.9317	63.1313
Plate01WellF21	81.3624	89.8499
Plate01WellG11	43.676	36.8286
Plate01WellI17	40.855	48.045
Plate01WellJ03	50.163	-8.39823
Plate01WellK12	73.6801	59.719
Plate01WellM05	44.0249	28.2055
Plate02WellA21	30.3054	-6.13408
Plate02WellC09	36.3869	23.0349
Plate02WellG19	33.8839	-21.116
Plate02WellL07	100	96.7154
Plate02WellM08	55.8442	31.4653
Plate03WellE12	26.2305	15.1024
Plate03WellI10	83.8087	53.6813
Plate03WellK06	96.84	78.2706
Plate03WellL04	31.9843	29.6267
Plate03WellL12	28.6027	42.4408
Plate04WellE05	28.0498	4.43998
Plate04WellJ13	33.7743	7.80409
Plate04WellK10	74.2447	38.346
Plate05WellA08	97.2853	84.4167
Plate05WellD11	25.9844	19.4942
Plate05WellD16	91.6616	N.D.
Plate05WellD18	36.4442	-34.5805
Plate05WellG21	69.1756	62.6656
Plate05WellL16	28.0797	34.5163
Plate05WellN09	53.6914	41.1883
Plate05WellP12	27.6817	-13.89
Plate06WellC11	81.3835	48.9948
Plate06WellD21	64.1696	14.1951
Plate06WellG08	25.4344	33.344
Plate06WellL12	99.3076	76.782
Plate07WellB05	42.5098	25.0341
Plate07WellE03	54.5222	33.1835
Plate07WellF10	96.9751	69.5961
Plate07WellJ19	59.9204	42.5452
Plate07WellJ20	42.9215	16.66
Plate07WellL10	99.9198	87.7094
Plate07WellL13	52.8218	49.0405
Plate07WellN20	60.5186	45.8129
Plate07WellO06	88.1673	N.D.
Plate08WellB17	60.6954	-0.939382
Plate08WellB22	47.0839	36.4271
Plate08WellE09	47.5566	29.4661
Plate08WellJ08	71.2712	27.5552
Plate08WellM03	51.5586	-13.5528
Plate08WellO03	67.6827	50.7186
Plate08WellP04	55.3502	32.782
Plate09WellA06	56.2002	N.D.
Plate09WellE04	50.3109	33.5929
Plate09WellE15	85.0378	43.1072
Plate09WellH04	73.499	63.8218
Plate09WellH19	32.3885	31.5054
Plate09WellI17	43.4064	41.124
Plate09WellJ10	94.2718	56.4512
Plate09WellK06	99.6923	96.9257
Plate09WellL21	72.0679	31.5456
Plate09WellN03	56.2082	-11.2485
Plate09WellO07	97.3215	58.4568
Plate09WellO12	44.2069	29.988
Plate10WellG10	43.5753	-2.56122
Plate10WellJ09	58.4098	43.7896
Plate10WellK20	53.8425	43.3641
Plate10WellK21	99.5186	25.6925
Plate10WellL05	91.1412	38.057
Plate10WellN22	99.7773	79.735
Plate10WellP05	35.4914	-0.58611
Plate11WellI20	40.4653	-38.8599
Plate11WellO18	27.569	-2.1116
Plate12WellA15	64.6394	12.3163
Plate12WellD06	53.4527	-0.224809
Plate12WellI12	91.8515	-2.04737
Plate12WellI14	43.4585	12.6937
Plate12WellJ03	43.3225	4.56042
Plate12WellJ11	42.7188	-1.94299
Plate12WellO03	46.57	-44.44
Plate12WellO05	42.8028	24.3035
Plate13WellA17	40.8182	15.4797
Plate13WellB16	68.3769	-18.2096
Plate13WellE09	36.0846	22.3525
Plate13WellK11	47.1139	29.161
Plate13WellK16	29.9704	-13.8499
Plate13WellM12	58.7232	-15.6965
Plate13WellN06	50.2992	-43.5568
Plate13WellO03	99.329	71.4171
Plate14WellB08	33.3222	-16.2666
Plate14WellE18	34.4169	34.2995
Plate14WellF20	28.4218	15.56
Plate14WellH06	34.4159	-32.0674
Plate14WellH18	32.4388	-27.8442
Plate14WellK11	39.3554	3.34002
Plate14WellK13	50.9141	-26.1341
Plate14WellL05	56.2961	18.0971
Plate14WellN21	99.7833	81.4107
Plate15WellD11	75.7327	48.0048
Plate15WellF05	99.0626	66.0851
Plate15WellF09	30.7912	15.8972
Plate15WellF13	52.2515	68.9041
Plate15WellG22	44.003	31.1923
Plate15WellI21	99.7939	62.2882
Plate15WellL09	98.083	16.9892
Plate15WellM05	81.3872	90.896
Plate16WellC08	95.8088	76.0578
Plate16WellE05	84.4957	30.9996
Plate16WellF09	44.3109	-32.0032
Plate16WellJ10	96.4494	34.3878
Plate16WellJ17	99.3774	3.56483
Plate16WellK03	31.9499	13.2397
Plate16WellK05	62.2726	54.1148
Plate16WellL20	99.0175	82.0642
Plate16WellM10	46.8848	53.0389
Plate16WellN04	39.3866	-54.998
Plate16WellO04	31.9262	25.0903
Plate17WellB22	60.7627	N.D.
Plate17WellC07	29.4644	-31.5857
Plate17WellC12	37.7127	-125.291
Plate17WellC22	34.2616	-10.0763
Plate17WellJ04	85.9254	-35.7126
Plate17WellK17	74.6582	61.6218
Plate17WellN05	36.1268	-40.1365
Plate17WellN14	88.571	54.9659
Plate18WellH12	41.5605	9.98796
Plate18WellI18	90.1743	85.7945
Plate18WellM07	57.3574	-44.9378
Plate18WellN18	61.1305	64.448
Plate19WellB16	30.1783	7.29827
Plate19WellB18	25.5271	-44.6246
Plate19WellE21	25.6705	8.09314
Plate19WellH06	25.438	-30.285
Plate19WellO13	28.3869	-4.78523
Plate20WellA19	99.1991	21.7262
Plate20WellB17	54.3137	-65.564
Plate20WellC20	28.0349	75.5761
Plate20WellG04	58.1081	35.271
Plate20WellH06	30.5018	-22.7619
Plate21WellA11	38.1678	-49.1931
Plate21WellF04	25.3081	4.14291
Plate21WellH07	55.0814	20.5058
Plate21WellK03	73.6056	-5.17061
Plate21WellN05	47.365	35.2549
Plate22WellC15	28.6813	16.7403
Plate22WellD03	99.7681	99.2204
Plate22WellF08	31.9919	0.529908
Plate22WellI21	28.5961	-12.782
Plate22WellJ05	47.8387	-27.5793
Plate22WellL03	70.1965	-11.9631
Plate22WellM03	35.2713	-52.5492
Plate23WellD12	60.754	29.9478
Plate23WellE04	66.2965	50.7507
Plate23WellG03	34.4039	-6.53553
Plate23WellJ04	29.1007	-32.6536
Plate24WellA17	37.4644	12.1236
Plate24WellC05	42.3138	N.D.
Plate24WellC07	26.1355	-5.41148
Plate24WellH21	76.648	48.9763
Plate24WellJ10	43.0149	18.603
Plate24WellK10	27.4638	-43.5568
Plate24WellM03	57.8983	-23.1152
Plate25WellB13	27.4301	-2.80209
Plate25WellB21	58.8943	N.D.
Plate25WellC03	62.0499	-60.9715
Plate25WellG19	69.9447	-9.42593
Plate25WellJ06	34.6764	-21.5014
Plate25WellK07	70.529	-17.0775
Plate26WellC07	33.9798	-14.7732
Plate26WellD13	29.2594	-37.5994
Plate26WellE13	44.535	33.7937
Plate26WellF10	65.5058	46.4312
Plate26WellG06	81.1795	52.9988
Plate26WellH07	47.5443	-3.76556
Plate26WellN14	40.0534	22.8663
Plate26WellN15	34.1576	-35.0462
Plate26WellO19	57.3269	-12.8222
Plate27WellA03	78.2374	22.4809
Plate27WellB14	28.8975	-15.841
Plate27WellC03	89.2049	58.6993
Plate27WellE16	48.5942	23.3481
Plate27WellE18	79.5849	N.D.
Plate27WellG05	40.4641	-119.189
Plate27WellI03	25.9017	-30.012
Plate27WellJ09	98.4959	76.1951
Plate27WellK13	38.7465	-34.6447
Plate27WellL10	79.2078	49.6909
Plate27WellL13	99.6196	77.788
Plate27WellM05	92.6842	N.D.
Plate27WellO22	33.315	21.124
Plate28WellB05	40.7318	-29.2573
Plate28WellC10	32.8805	-26.5114
Plate28WellD15	44.4794	-32.1076
Plate28WellE07	54.2113	36.1863
Plate28WellH22	46.5882	12.0434
Plate28WellI04	33.2636	1.30871
Plate28WellJ03	98.2244	-22.5692
Plate28WellK13	30.6321	84.8984
Plate28WellL13	95.9438	N.D.
Plate28WellO04	58.6748	-16.2184
Plate28WellO17	61.6768	3.92613
Plate29WellB21	31.6075	-42.1277
Plate29WellD09	41.1106	3.88599
Plate29WellE16	51.9711	3.78161
Plate29WellF09	44.5534	51.9711
Plate29WellF10	76.7869	30.5179
Plate29WellH04	72.4916	46.68
Plate29WellH05	52.0449	44.1108
Plate29WellJ19	65.4002	15.0783
Plate29WellK03	99.8694	77.2686
Plate29WellL19	32.4656	-39.0044
Plate29WellM14	54.8564	21.2204
Plate29WellN17	41.205	-3.99037
Plate30WellC16	39.248	6.71216
Plate30WellF21	25.3751	20.8752
Plate30WellG16	93.896	69.4902
Plate30WellG20	46.7768	21.116
Plate30WellH14	95.372	61.2605
Plate30WellI19	58.9587	15.5841
Plate30WellK03	66.3871	31.2244
Plate30WellO13	61.2775	17.5351
Plate31WellB08	36.1789	38.9482
Plate31WellC17	36.684	32.4528
Plate31WellF08	44.3681	35.2629
Plate31WellF13	96.1251	2.10357
Plate31WellG11	95.3992	72.2433
Plate31WellG21	26.0071	58.9603
Plate31WellH11	100	56.4368
Plate31WellI14	82.0021	28.4303
Plate31WellM18	99.7871	69.0325
Plate31WellO05	43.7161	12.5331
Plate31WellP11	53.3107	N.D.
Plate32WellA17	73.8759	50.7587
Plate32WellF17	84.1336	50.6945
Plate32WellG10	37.1033	-63.5086
Plate32WellM13	99.4379	92.9378
Plate32WellO09	62.2098	3.88599
Plate33WellF17	26.0886	16.7804
Plate33WellH04	61.883	N.D.
Plate34WellC10	28.7779	-1.87876
Plate34WellC16	75.6332	34.6608
Plate34WellD19	99.7018	49.043
Plate34WellG17	50.7286	1.87073
Plate34WellI06	37.73	23.5167
Plate34WellM18	75.6638	-27.1618
Plate35WellD22	75.3196	24.1509
Plate35WellF13	89.48	92.6833
Plate35WellG21	41.2918	19.7832
Plate35WellK15	79.5972	-54.998
Plate35WellO17	48.2502	-7.12164
Plate35WellP22	65.3597	N.D.
Plate36WellB11	95.928	42.3204
Plate36WellE11	90.6069	N.D.
Plate36WellL18	37.5759	-3.51666
Plate36WellM04	62.5944	25.7086
Plate36WellM10	87.5861	55.0943
Plate36WellN10	88.8062	75.0542
Plate36WellP18	99.2405	84.106
Plate37WellA12	65.5184	25.0903
Plate37WellB03	32.8864	26.383
Plate37WellB09	29.2061	2.79406
Plate37WellI13	62.3138	20.0482
Plate37WellJ09	70.0479	22.0393
Plate38WellA09	26.7695	-10.8711
Plate38WellE22	28.4118	-40.0321
Plate38WellH11	32.6484	-16.4271
Plate38WellJ13	30.5335	18.4825
Plate39WellA10	34.8223	20.2569
Plate39WellA19	98.6808	81.1273
Plate39WellH07	91.9621	63.6291
Plate39WellI05	51.7016	6.06182
Plate39WellI14	40.5149	-58.3541
Plate40WellB19	98.94	81.0598
Plate40WellD20	52.8542	37.3344
Plate40WellG03	69.7584	33.3601
Plate40WellH12	67.4935	18.6271
Plate40WellH16	33.6101	-89.4821
Plate40WellI20	98.4201	78.884
Plate40WellK08	98.3201	91.1265
Plate40WellM03	28.6685	15.287
Plate40WellM15	25.1311	15.568
Plate40WellM20	94.7466	87.5255
Plate40WellO06	36.7935	-360.136
Plate41WellD06	32.5717	14.4681
Plate41WellE15	100	94.3196
Plate41WellF08	73.3535	29.3055
Plate41WellF15	32.9045	-39.7832
Plate41WellG11	26.2632	-3.47652
Plate42WellA17	40.6548	-40.9956
Plate42WellA19	25.9143	-31.6259
Plate42WellE16	42.4153	-10.0522
Plate42WellI22	100	97.3256
Plate42WellJ21	93.7499	64.4882
Plate42WellP18	42.447	27.2983
Plate42WellP22	99.7818	96.8527
Plate43WellD11	63.9057	23.043
Plate43WellG18	33.4027	56.7322
Plate43WellJ12	28.559	-36.6359
Plate43WellK22	51.4806	0.481734
Plate43WellO04	34.1241	17.6877
Plate44WellG11	27.7341	31.4572
Plate44WellO03	26.9379	-13.0309
Plate44WellO17	41.6973	-23.2838
Plate44WellP21	32.1081	-16.114
Plate45WellA07	70.792	-45.4195
Plate45WellA19	37.498	-24.4159
Plate45WellE15	99.8402	43.1714
Plate45WellF07	98.5867	79.0686
Plate45WellF12	33.4367	4.40787
Plate45WellP05	77.0701	-27.2662
Plate45WellP16	53.7441	-22.8021

## Sheet: 384Well_MaybridgeResults
	mean B-score	p-value	-plog10
Plate01WellA03	2.45885	0.339235	0.4695
Plate01WellA04	0.9474	0.558483	0.25299
Plate01WellA05	0.97167	0.406424	0.391021
Plate01WellA06	3.7132	0.0223154	1.6514
Plate01WellA07	-0.400625	0.683764	0.165094
Plate01WellA08	-0.540245	0.566656	0.246681
Plate01WellA09	0.341255	0.734054	0.134272
Plate01WellA10	0.740735	0.436265	0.360249
Plate01WellA11	-1.2223	0.426312	0.370272
Plate01WellA12	-0.26089	0.808892	0.0921097
Plate01WellA13	-0.216765	0.817691	0.0874106
Plate01WellA14	-1.7876	0.131633	0.880636
Plate01WellA15	4.6364	0.0291798	1.53492
Plate01WellA16	-1.48427	0.258492	0.587553
Plate01WellA17	-0.26594	0.795613	0.0992983
Plate01WellA18	0.776316	0.456597	0.340467
Plate01WellA19	-0.6178	0.679525	0.167794
Plate01WellA20	0.41805	0.729378	0.137047
Plate01WellA21	-1.6856	0.121011	0.917174
Plate01WellA22	1.29877	0.358227	0.445841
Plate01WellB03	1.7364	0.234271	0.630281
Plate01WellB04	-1.36777	0.285227	0.544809
Plate01WellB05	3.6465	0.0317836	1.4978
Plate01WellB06	-0.013715	0.988635	0.00496421
Plate01WellB07	1.09796	0.301558	0.520629
Plate01WellB08	-1.78775	0.106374	0.973166
Plate01WellB09	-0.33509	0.760787	0.118737
Plate01WellB10	-1.48609	0.185251	0.732239
Plate01WellB11	3.73535	0.0561538	1.25062
Plate01WellB12	-0.469595	0.647132	0.189007
Plate01WellB13	-0.080975	0.930564	0.0312537
Plate01WellB14	0.02569	0.979629	0.00893845
Plate01WellB15	-0.515352	0.595305	0.22526
Plate01WellB16	-1.7588	0.112485	0.948907
Plate01WellB17	-0.76808	0.550598	0.259165
Plate01WellB18	0.084828	0.926108	0.0333383
Plate01WellB19	-3.0309	0.0328411	1.48358
Plate01WellB20	-0.58325	0.68219	0.166094
Plate01WellB21	0.541152	0.57923	0.237149
Plate01WellB22	1.28666	0.282574	0.548867
Plate01WellC03	1.0303	0.295229	0.529841
Plate01WellC04	0.65801	0.495688	0.304791
Plate01WellC05	-1.10637	0.2675	0.572676
Plate01WellC06	0.025154	0.978	0.0096611
Plate01WellC07	0.05603	0.951158	0.0217473
Plate01WellC08	1.02665	0.377313	0.423298
Plate01WellC09	-0.11965	0.912421	0.0398049
Plate01WellC10	0.34655	0.773725	0.111413
Plate01WellC11	-1.95385	0.0848227	1.07149
Plate01WellC12	3.3728	0.0455669	1.34135
Plate01WellC13	0.18897	0.861461	0.0647646
Plate01WellC14	2.0099	0.391293	0.407498
Plate01WellC15	-0.230945	0.826146	0.0829433
Plate01WellC16	0.77839	0.443086	0.353512
Plate01WellC17	-1.54295	0.166318	0.779062
Plate01WellC18	-2.9902	0.0260239	1.58463
Plate01WellC19	-0.0413	0.972087	0.012295
Plate01WellC20	-0.293054	0.75406	0.122594
Plate01WellC21	1.81804	0.260777	0.583731
Plate01WellC22	0.164965	0.863318	0.0638292
Plate01WellD03	-2.38735	0.0649718	1.18728
Plate01WellD04	0.656006	0.513887	0.289133
Plate01WellD05	-0.393473	0.678671	0.168341
Plate01WellD06	1.2858	0.348469	0.457836
Plate01WellD07	-0.481985	0.644837	0.19055
Plate01WellD08	-2.78555	0.0574998	1.24033
Plate01WellD09	-0.284655	0.770597	0.113173
Plate01WellD10	-0.03094	0.973174	0.0118094
Plate01WellD11	0.927096	0.388625	0.410469
Plate01WellD12	-0.203705	0.826765	0.0826182
Plate01WellD13	0.554144	0.568284	0.245434
Plate01WellD14	1.29465	0.273176	0.563558
Plate01WellD15	-2.10595	0.0735687	1.13331
Plate01WellD16	0.393675	0.700325	0.1547
Plate01WellD17	-0.511256	0.595469	0.225141
Plate01WellD18	-1.7055	0.131325	0.881652
Plate01WellD19	0.188739	0.836707	0.0774265
Plate01WellD20	0.0053205	0.995344	0.00202658
Plate01WellD21	0.748415	0.439191	0.357346
Plate01WellD22	-0.2853	0.818545	0.0869572
Plate01WellE03	0.347395	0.710504	0.148433
Plate01WellE04	-0.25533	0.81462	0.0890451
Plate01WellE05	-0.18557	0.8422	0.0745849
Plate01WellE06	-0.610533	0.538897	0.268494
Plate01WellE07	-1.16907	0.257435	0.589332
Plate01WellE08	0.042583	0.962739	0.0164915
Plate01WellE09	0.0025	0.998254	0.000758752
Plate01WellE10	1.30105	0.205672	0.686824
Plate01WellE11	-0.151745	0.869689	0.0606361
Plate01WellE12	0.509405	0.612833	0.212658
Plate01WellE13	-0.125376	0.891229	0.0500108
Plate01WellE14	-2.0196	0.0833307	1.0792
Plate01WellE15	0.253752	0.784201	0.105572
Plate01WellE16	-2.03105	0.0867901	1.06153
Plate01WellE17	-0.738945	0.470808	0.327156
Plate01WellE18	1.11812	0.331397	0.479652
Plate01WellE19	-0.857301	0.42437	0.372255
Plate01WellE20	-0.475755	0.666472	0.176218
Plate01WellE21	-0.50785	0.694705	0.1582
Plate01WellE22	0.989175	0.330125	0.481322
Plate01WellF03	-0.34114	0.756176	0.121377
Plate01WellF04	-0.818205	0.40286	0.394846
Plate01WellF05	-0.11289	0.90861	0.0416224
Plate01WellF06	-0.98398	0.317256	0.49859
Plate01WellF07	0.338308	0.716442	0.144819
Plate01WellF08	2.85995	0.0411332	1.38581
Plate01WellF09	0.109655	0.913679	0.0392065
Plate01WellF10	0.902784	0.404868	0.392686
Plate01WellF11	0.16112	0.8619	0.0645434
Plate01WellF12	0.54598	0.558692	0.252828
Plate01WellF13	-1.67435	0.123026	0.910002
Plate01WellF14	0.447125	0.702315	0.153468
Plate01WellF15	0.01023	0.991236	0.00382274
Plate01WellF16	2.41885	0.0557001	1.25414
Plate01WellF17	0.277422	0.765848	0.115857
Plate01WellF18	-0.150694	0.869667	0.060647
Plate01WellF19	-0.5658	0.617052	0.209678
Plate01WellF20	-0.89233	0.374342	0.426731
Plate01WellF21	-4.84585	0.0154178	1.81198
Plate01WellF22	0.616962	0.527506	0.277772
Plate01WellG03	3.09155	0.0568176	1.24552
Plate01WellG04	-1.29329	0.210846	0.676035
Plate01WellG05	0.148433	0.871575	0.0596951
Plate01WellG06	0.82702	0.431095	0.365427
Plate01WellG07	2.5358	0.180289	0.744031
Plate01WellG08	1.21757	0.328229	0.483823
Plate01WellG09	-1.27572	0.22341	0.650897
Plate01WellG10	-0.210505	0.821076	0.0856165
Plate01WellG11	-3.77395	0.0149105	1.82651
Plate01WellG12	1.50918	0.232253	0.634038
Plate01WellG13	-0.016395	0.987208	0.00559145
Plate01WellG14	0.227539	0.805022	0.0941922
Plate01WellG15	0.14335	0.924784	0.0339598
Plate01WellG16	2.2829	0.0574973	1.24035
Plate01WellG17	-0.877754	0.408936	0.388345
Plate01WellG18	-0.203185	0.852264	0.069426
Plate01WellG19	-0.148551	0.871195	0.0598846
Plate01WellG20	-0.36195	0.709555	0.149014
Plate01WellG21	1.10997	0.41224	0.38485
Plate01WellG22	0.99145	0.53706	0.269977
Plate01WellH03	-2.11775	0.146235	0.83495
Plate01WellH04	0.207703	0.821198	0.0855521
Plate01WellH05	1.88026	0.222116	0.653421
Plate01WellH06	-0.75667	0.429189	0.367351
Plate01WellH07	-0.221145	0.813844	0.0894586
Plate01WellH08	0.65496	0.488334	0.311283
Plate01WellH09	-0.01345	0.989992	0.00436823
Plate01WellH10	-0.18709	0.839128	0.0761716
Plate01WellH11	-0.554146	0.568598	0.245195
Plate01WellH12	-1.03916	0.332547	0.478148
Plate01WellH13	1.08148	0.27792	0.55608
Plate01WellH14	0.440765	0.635871	0.196631
Plate01WellH15	1.77445	0.107715	0.967722
Plate01WellH16	-0.452533	0.63202	0.199269
Plate01WellH17	0.57811	0.568763	0.245068
Plate01WellH18	-4.22175	0.00787861	2.10355
Plate01WellH19	0.471137	0.619248	0.208135
Plate01WellH20	2.2351	0.0722028	1.14145
Plate01WellH21	-2.44466	0.130001	0.886053
Plate01WellH22	0.496235	0.628693	0.201561
Plate01WellI03	0.23683	0.797663	0.0981805
Plate01WellI04	0.658555	0.569191	0.244742
Plate01WellI05	5.0251	0.00426242	2.37034
Plate01WellI06	-0.86855	0.613705	0.21204
Plate01WellI07	-0.615132	0.538889	0.268501
Plate01WellI08	-0.046735	0.96048	0.0175116
Plate01WellI09	-0.955595	0.351333	0.454281
Plate01WellI10	-0.21325	0.84821	0.0714966
Plate01WellI11	-0.014165	0.988726	0.00492391
Plate01WellI12	-0.76	0.51695	0.286552
Plate01WellI13	-0.130155	0.899993	0.0457608
Plate01WellI14	-0.291925	0.75364	0.122836
Plate01WellI15	1.50936	0.29362	0.532214
Plate01WellI16	2.4525	0.0482196	1.31678
Plate01WellI17	-4.709	0.0172877	1.76226
Plate01WellI18	3.59605	0.013746	1.86182
Plate01WellI19	0.367146	0.698324	0.155943
Plate01WellI20	0.743365	0.456777	0.340296
Plate01WellI21	-1.08476	0.303724	0.51752
Plate01WellI22	-0.798613	0.434838	0.361673
Plate01WellJ03	-2.544	0.0558397	1.25306
Plate01WellJ04	0.0422775	0.963013	0.0163677
Plate01WellJ05	0.48086	0.625781	0.203578
Plate01WellJ06	-0.530887	0.579766	0.236747
Plate01WellJ07	1.52292	0.195634	0.708555
Plate01WellJ08	-0.344296	0.714548	0.145968
Plate01WellJ09	-0.14264	0.878425	0.0562952
Plate01WellJ10	0.89388	0.427074	0.369496
Plate01WellJ11	-1.07931	0.284509	0.545904
Plate01WellJ12	-0.866295	0.425096	0.371513
Plate01WellJ13	0.70888	0.454291	0.342666
Plate01WellJ14	0.45541	0.640125	0.193735
Plate01WellJ15	3.29285	0.0396767	1.40146
Plate01WellJ16	0.541566	0.580461	0.236227
Plate01WellJ17	0.150045	0.889264	0.0509691
Plate01WellJ18	0.719245	0.535536	0.271211
Plate01WellJ19	4.3054	0.0156858	1.80449
Plate01WellJ20	-0.0751325	0.934299	0.0295142
Plate01WellJ21	0.667648	0.503908	0.297649
Plate01WellJ22	-0.45088	0.626384	0.20316
Plate01WellK03	2.8541	0.0294008	1.53164
Plate01WellK04	-0.24325	0.830553	0.0806326
Plate01WellK05	-0.598936	0.544667	0.263869
Plate01WellK06	-0.683895	0.478947	0.319713
Plate01WellK07	0.966457	0.381756	0.418214
Plate01WellK08	0.270035	0.76906	0.11404
Plate01WellK09	0.99058	0.371986	0.429474
Plate01WellK10	-0.795681	0.436768	0.359749
Plate01WellK11	0.844795	0.380406	0.419753
Plate01WellK12	-5.62925	0.00486777	2.31267
Plate01WellK13	-0.162025	0.872738	0.0591163
Plate01WellK14	0.137505	0.897612	0.0469112
Plate01WellK15	-0.5586	0.734267	0.134146
Plate01WellK16	-0.658115	0.503186	0.298271
Plate01WellK17	0.570896	0.558467	0.253003
Plate01WellK18	0.0395835	0.965345	0.0153174
Plate01WellK19	-0.264446	0.774826	0.110796
Plate01WellK20	1.5681	0.150534	0.822365
Plate01WellK21	0.640436	0.521511	0.282737
Plate01WellK22	-0.91901	0.379041	0.421314
Plate01WellL03	-2.2983	0.0676822	1.16953
Plate01WellL04	-0.51741	0.584644	0.233109
Plate01WellL05	0.147961	0.871752	0.059607
Plate01WellL06	1.11795	0.261862	0.581927
Plate01WellL07	-1.6505	0.126986	0.896244
Plate01WellL08	0.541405	0.577046	0.23879
Plate01WellL09	-0.0935	0.961572	0.0170181
Plate01WellL10	0.30767	0.741424	0.129933
Plate01WellL11	1.27226	0.258522	0.587503
Plate01WellL12	1.76015	0.115685	0.936721
Plate01WellL13	-0.51088	0.608719	0.215583
Plate01WellL14	-1.2043	0.232553	0.633479
Plate01WellL15	-0.62929	0.516953	0.286549
Plate01WellL16	-1.76619	0.275793	0.559417
Plate01WellL17	0.593185	0.528398	0.277039
Plate01WellL18	-0.1049	0.909321	0.0412828
Plate01WellL19	-0.74527	0.531769	0.274277
Plate01WellL20	-0.217885	0.828516	0.0816993
Plate01WellL21	1.57726	0.331386	0.479665
Plate01WellL22	-0.0659	0.951263	0.0216993
Plate01WellM03	-1.52246	0.320141	0.494659
Plate01WellM04	0.26791	0.771956	0.112407
Plate01WellM05	-3.4551	0.0227405	1.6432
Plate01WellM06	0.141075	0.89241	0.0494354
Plate01WellM07	-0.80553	0.404231	0.39337
Plate01WellM08	-0.614585	0.554235	0.256306
Plate01WellM09	-0.82279	0.489013	0.310679
Plate01WellM10	-0.0262005	0.977061	0.0100783
Plate01WellM11	0.4304	0.734635	0.133928
Plate01WellM12	-0.15395	0.893598	0.0488579
Plate01WellM13	0.43357	0.649656	0.187317
Plate01WellM14	0.665346	0.507288	0.294745
Plate01WellM15	-0.746615	0.437634	0.358889
Plate01WellM16	-0.26786	0.772312	0.112207
Plate01WellM17	0.620254	0.530907	0.274982
Plate01WellM18	0.227469	0.805035	0.0941854
Plate01WellM19	0.37917	0.704697	0.151998
Plate01WellM20	-0.2102	0.858261	0.0663805
Plate01WellM21	0.549464	0.571722	0.242815
Plate01WellM22	-1.00168	0.397768	0.400371
Plate01WellN03	0.386345	0.71576	0.145233
Plate01WellN04	-0.92858	0.340304	0.468133
Plate01WellN05	0.404095	0.675105	0.170628
Plate01WellN06	1.45514	0.209118	0.679609
Plate01WellN07	-0.08515	0.92826	0.0323306
Plate01WellN08	0.021972	0.9808	0.00841935
Plate01WellN09	0.342075	0.711276	0.147962
Plate01WellN10	0.203235	0.834438	0.0786058
Plate01WellN11	-0.19475	0.869145	0.0609076
Plate01WellN12	-2.2473	0.0732175	1.13539
Plate01WellN13	-0.86127	0.393319	0.405256
Plate01WellN14	0.27762	0.781824	0.106891
Plate01WellN15	-0.426645	0.678412	0.168506
Plate01WellN16	0.19038	0.835762	0.0779176
Plate01WellN17	1.3597	0.19196	0.71679
Plate01WellN18	-0.73563	0.439088	0.357448
Plate01WellN19	-0.16551	0.856683	0.0671799
Plate01WellN20	-0.469815	0.634625	0.197483
Plate01WellN21	0.10395	0.922891	0.0348497
Plate01WellN22	1.50995	0.153153	0.814875
Plate01WellO03	-2.23135	0.0644623	1.19069
Plate01WellO04	0.41846	0.653984	0.184433
Plate01WellO05	0.71896	0.516436	0.286983
Plate01WellO06	-0.44161	0.643308	0.191581
Plate01WellO07	0.911755	0.347487	0.459061
Plate01WellO08	-0.79592	0.4337	0.36281
Plate01WellO09	2.62023	0.0888244	1.05147
Plate01WellO10	-1.08911	0.274272	0.561819
Plate01WellO11	6.18308	0.121555	0.915228
Plate01WellO12	-0.05003	0.960704	0.0174104
Plate01WellO13	0.71675	0.496118	0.304415
Plate01WellO14	1.27432	0.293333	0.532639
Plate01WellO15	-0.59909	0.576587	0.239135
Plate01WellO16	-0.09016	0.932348	0.0304221
Plate01WellO17	-1.3426	0.192871	0.714734
Plate01WellO18	1.47856	0.200462	0.697967
Plate01WellO19	0.15828	0.883777	0.0536575
Plate01WellO20	-1.70985	0.119391	0.923028
Plate01WellO21	0.55747	0.550781	0.259021
Plate01WellO22	2.02491	0.229161	0.639859
Plate01WellP03	0.352	0.702367	0.153436
Plate01WellP04	-0.3859	0.756523	0.121178
Plate01WellP05	1.02533	0.360811	0.442721
Plate01WellP06	0.897667	0.393697	0.404838
Plate01WellP07	-5.62525	0.00572154	2.24249
Plate01WellP08	0.04855	0.972771	0.0119894
Plate01WellP09	-1.00703	0.366624	0.43578
Plate01WellP10	1.92655	0.0890689	1.05027
Plate01WellP11	0.30221	0.749235	0.125382
Plate01WellP12	-0.12723	0.889074	0.0510622
Plate01WellP13	-0.31825	0.729535	0.136954
Plate01WellP14	-0.06253	0.950782	0.0219192
Plate01WellP15	-1.13878	0.38864	0.410452
Plate01WellP16	-0.302095	0.748423	0.125853
Plate01WellP17	0.503685	0.588021	0.230607
Plate01WellP18	1.79974	0.238656	0.622227
Plate01WellP19	0.48775	0.747531	0.126371
Plate01WellP20	-2.47966	0.236596	0.625992
Plate01WellP21	0.20314	0.828849	0.0815244
Plate01WellP22	-0.530182	0.581334	0.235574
Plate02WellA03	1.78983	0.188462	0.724776
Plate02WellA04	4.0669	0.0273373	1.56324
Plate02WellA05	-0.3513	0.796404	0.0988665
Plate02WellA06	0.31986	0.744575	0.128091
Plate02WellA07	-0.78253	0.430596	0.36593
Plate02WellA08	3.0235	0.0283958	1.54675
Plate02WellA09	-0.283475	0.764516	0.116613
Plate02WellA10	1.06927	0.298583	0.524935
Plate02WellA11	-0.678055	0.483986	0.315167
Plate02WellA12	1.74155	0.111777	0.951646
Plate02WellA13	-1.01503	0.301833	0.520234
Plate02WellA14	-0.088015	0.925974	0.0334014
Plate02WellA15	-3.28025	0.0404769	1.39279
Plate02WellA16	2.7166	0.0372542	1.42883
Plate02WellA17	-0.81264	0.397137	0.401059
Plate02WellA18	4.0132	0.0517271	1.28628
Plate02WellA19	0.15418	0.870727	0.0601181
Plate02WellA20	-1.19184	0.270274	0.568196
Plate02WellA21	-3.8156	0.015677	1.80474
Plate02WellA22	0.91474	0.413299	0.383735
Plate02WellB03	-1.20908	0.315903	0.500446
Plate02WellB04	-0.906225	0.350623	0.455159
Plate02WellB05	-1.558	0.419847	0.376909
Plate02WellB06	-0.099025	0.924051	0.034304
Plate02WellB07	-0.618785	0.513508	0.289453
Plate02WellB08	-0.179084	0.846026	0.0726163
Plate02WellB09	0.079934	0.930121	0.0314606
Plate02WellB10	0.129307	0.887371	0.0518946
Plate02WellB11	1.04284	0.290348	0.537081
Plate02WellB12	0.88772	0.358746	0.445213
Plate02WellB13	2.03313	0.188727	0.724166
Plate02WellB14	0.325148	0.728532	0.137551
Plate02WellB15	-0.25955	0.832241	0.0797508
Plate02WellB16	-2.80356	0.18973	0.721864
Plate02WellB17	-0.235185	0.827259	0.0823584
Plate02WellB18	-1.89568	0.251065	0.600214
Plate02WellB19	-2.87822	0.0869147	1.06091
Plate02WellB20	-0.3429	0.792549	0.100974
Plate02WellB21	-0.154981	0.86532	0.0628234
Plate02WellB22	-1.14939	0.272423	0.564757
Plate02WellC03	-1.39505	0.229188	0.639808
Plate02WellC04	1.75025	0.38034	0.419828
Plate02WellC05	-1.969	0.0977215	1.01001
Plate02WellC06	5.6095	0.123044	0.909939
Plate02WellC07	6.5443	0.00970286	2.0131
Plate02WellC08	2.99278	0.150386	0.822792
Plate02WellC09	-4.3967	0.00866095	2.06243
Plate02WellC10	-1.1666	0.289642	0.538138
Plate02WellC11	-0.93714	0.411444	0.385689
Plate02WellC12	1.4953	0.191217	0.718474
Plate02WellC13	-1.17238	0.297049	0.527172
Plate02WellC14	1.84346	0.176052	0.75436
Plate02WellC15	1.3724	0.193604	0.713085
Plate02WellC16	2.3691	0.137781	0.860809
Plate02WellC17	-1.08503	0.343656	0.463876
Plate02WellC18	0.858665	0.375931	0.424892
Plate02WellC19	0.71365	0.452813	0.344081
Plate02WellC20	0.8331	0.515003	0.28819
Plate02WellC21	-1.31555	0.263289	0.579567
Plate02WellC22	-1.31472	0.246309	0.60852
Plate02WellD03	2.48744	0.0987378	1.00552
Plate02WellD04	0.473143	0.620927	0.20696
Plate02WellD05	1.51607	0.252425	0.597868
Plate02WellD06	0.472065	0.632004	0.19928
Plate02WellD07	0.116395	0.908103	0.0418647
Plate02WellD08	0.53165	0.598784	0.22273
Plate02WellD09	-1.6563	0.125364	0.901826
Plate02WellD10	0.739622	0.470547	0.327397
Plate02WellD11	-0.27595	0.775425	0.11046
Plate02WellD12	0.96702	0.324922	0.488221
Plate02WellD13	-0.62895	0.640019	0.193807
Plate02WellD14	0.352749	0.705323	0.151612
Plate02WellD15	-1.38025	0.265207	0.576414
Plate02WellD16	-1.59415	0.138217	0.859437
Plate02WellD17	-0.770815	0.426975	0.369597
Plate02WellD18	-0.5569	0.574788	0.240492
Plate02WellD19	1.61716	0.197721	0.703947
Plate02WellD20	-1.4043	0.22247	0.652728
Plate02WellD21	1.45067	0.176115	0.754203
Plate02WellD22	-2.3804	0.0543119	1.26511
Plate02WellE03	0.036165	0.969321	0.0135326
Plate02WellE04	6.44067	0.100966	0.995824
Plate02WellE05	-1.266	0.216567	0.664407
Plate02WellE06	0.1201	0.919292	0.0365464
Plate02WellE07	1.87049	0.124169	0.905988
Plate02WellE08	2.0151	0.0839769	1.07584
Plate02WellE09	-2.07848	0.154617	0.810742
Plate02WellE10	-2.05015	0.0757629	1.12054
Plate02WellE11	-1.26931	0.219114	0.659331
Plate02WellE12	-0.3364	0.796568	0.0987771
Plate02WellE13	5.68938	0.099617	1.00167
Plate02WellE14	-1.18968	0.245741	0.609522
Plate02WellE15	0.864055	0.371241	0.430344
Plate02WellE16	-1.2651	0.463385	0.334058
Plate02WellE17	-1.7176	0.121666	0.91483
Plate02WellE18	0.2888	0.842511	0.0744245
Plate02WellE19	8.1256	0.00263837	2.57866
Plate02WellE20	2.57454	0.201339	0.696072
Plate02WellE21	-0.828985	0.484357	0.314834
Plate02WellE22	-0.60175	0.68235	0.165993
Plate02WellF03	1.86033	0.146324	0.834683
Plate02WellF04	-2.49375	0.0591598	1.22797
Plate02WellF05	1.6043	0.136796	0.863925
Plate02WellF06	0.608275	0.526428	0.278661
Plate02WellF07	-1.36991	0.197957	0.70343
Plate02WellF08	-0.94149	0.416471	0.380415
Plate02WellF09	-0.068725	0.942446	0.0257436
Plate02WellF10	-0.086222	0.924754	0.0339739
Plate02WellF11	-0.892236	0.40283	0.394878
Plate02WellF12	0.114535	0.900108	0.0457054
Plate02WellF13	-1.53235	0.16234	0.789576
Plate02WellF14	0.70865	0.659227	0.180965
Plate02WellF15	-0.26874	0.775537	0.110398
Plate02WellF16	-0.489284	0.611443	0.213644
Plate02WellF17	-0.56947	0.552016	0.258048
Plate02WellF18	-0.424255	0.713309	0.146723
Plate02WellF19	0.128997	0.88815	0.0515138
Plate02WellF20	-0.069228	0.939476	0.0271142
Plate02WellF21	0.497033	0.601467	0.220788
Plate02WellF22	2.77975	0.0474543	1.32372
Plate02WellG03	-0.667275	0.48885	0.310825
Plate02WellG04	-0.677235	0.510518	0.291989
Plate02WellG05	1.45105	0.169459	0.770935
Plate02WellG06	1.96335	0.107606	0.968164
Plate02WellG07	-0.523615	0.663416	0.178214
Plate02WellG08	-1.05748	0.314654	0.502166
Plate02WellG09	-0.70436	0.459738	0.33749
Plate02WellG10	-0.370055	0.716089	0.145033
Plate02WellG11	0.29865	0.800786	0.0964833
Plate02WellG12	-0.5058	0.592527	0.227292
Plate02WellG13	1.48004	0.250699	0.600847
Plate02WellG14	0.297685	0.776033	0.11012
Plate02WellG15	-0.1479	0.873895	0.0585409
Plate02WellG16	0.17086	0.863164	0.0639068
Plate02WellG17	-0.73497	0.558258	0.253165
Plate02WellG18	0.907258	0.401037	0.396816
Plate02WellG19	-2.97605	0.0309417	1.50946
Plate02WellG20	10.1776	0.00029282	3.5334
Plate02WellG21	1.9492	0.0915594	1.0383
Plate02WellG22	1.65088	0.243218	0.614004
Plate02WellH03	-0.87285	0.366079	0.436425
Plate02WellH04	0.0318675	0.972131	0.0122754
Plate02WellH05	0.649222	0.517797	0.28584
Plate02WellH06	2.11175	0.258569	0.587423
Plate02WellH07	0.80912	0.422218	0.374463
Plate02WellH08	0.86167	0.41245	0.384629
Plate02WellH09	-0.44185	0.69199	0.1599
Plate02WellH10	-0.45207	0.631044	0.199941
Plate02WellH11	-0.429155	0.648237	0.188266
Plate02WellH12	1.18195	0.634727	0.197413
Plate02WellH13	-0.630312	0.529962	0.275755
Plate02WellH14	-0.0024925	0.997817	0.000948978
Plate02WellH15	0.32084	0.763414	0.11724
Plate02WellH16	0.40145	0.664101	0.177766
Plate02WellH17	3.1812	0.0226108	1.64568
Plate02WellH18	0.44957	0.662905	0.178548
Plate02WellH19	-0.74301	0.438368	0.358161
Plate02WellH20	0.444275	0.648416	0.188146
Plate02WellH21	0.113835	0.902987	0.0443185
Plate02WellH22	-0.359	0.781098	0.107294
Plate02WellI03	11.0291	0.0023991	2.61995
Plate02WellI04	-0.950755	0.370796	0.430865
Plate02WellI05	0.0651635	0.942999	0.0254886
Plate02WellI06	-0.122005	0.893703	0.048807
Plate02WellI07	-0.6287	0.679266	0.16796
Plate02WellI08	-2.3104	0.0542125	1.2659
Plate02WellI09	0.629695	0.529631	0.276026
Plate02WellI10	3.9807	0.193753	0.712751
Plate02WellI11	1.0271	0.329738	0.48183
Plate02WellI12	0.777596	0.443725	0.352886
Plate02WellI13	-0.311085	0.735728	0.133283
Plate02WellI14	-0.869745	0.441022	0.35554
Plate02WellI15	0.47645	0.749007	0.125514
Plate02WellI16	2.95782	0.155561	0.808098
Plate02WellI17	3.71105	0.0163835	1.78559
Plate02WellI18	-1.21957	0.236383	0.626384
Plate02WellI19	-0.411327	0.661837	0.179249
Plate02WellI20	1.1375	0.287208	0.541803
Plate02WellI21	0.35794	0.707388	0.150342
Plate02WellI22	0.437375	0.659489	0.180792
Plate02WellJ03	-0.060638	0.946962	0.0236674
Plate02WellJ04	0.471945	0.613907	0.211897
Plate02WellJ05	0.2798	0.810906	0.0910292
Plate02WellJ06	0.3687	0.743716	0.128593
Plate02WellJ07	-0.54781	0.564396	0.248416
Plate02WellJ08	0.194885	0.831121	0.0803358
Plate02WellJ09	1.636	0.137156	0.862784
Plate02WellJ10	3.1856	0.0362173	1.44108
Plate02WellJ11	4.32275	0.0073633	2.13293
Plate02WellJ12	-0.87348	0.36575	0.436816
Plate02WellJ13	-0.793476	0.451824	0.34503
Plate02WellJ14	0.179985	0.845772	0.0727469
Plate02WellJ15	-3.05	0.0582479	1.23472
Plate02WellJ16	-0.960485	0.356241	0.448256
Plate02WellJ17	-1.6174	0.225011	0.647797
Plate02WellJ18	-0.56486	0.562197	0.250112
Plate02WellJ19	0.0152595	0.98664	0.00584122
Plate02WellJ20	-0.511072	0.597469	0.223685
Plate02WellJ21	0.83271	0.425863	0.37073
Plate02WellJ22	0.33343	0.717134	0.144399
Plate02WellK03	0.734332	0.478712	0.319925
Plate02WellK04	-0.66425	0.520688	0.283422
Plate02WellK05	-0.678225	0.473113	0.325035
Plate02WellK06	0.58865	0.705269	0.151645
Plate02WellK07	-0.240125	0.799188	0.0973513
Plate02WellK08	-0.63314	0.569479	0.244522
Plate02WellK09	4.88535	0.00499462	2.3015
Plate02WellK10	2.1997	0.0691656	1.16011
Plate02WellK11	3.56685	0.0145034	1.83853
Plate02WellK12	-0.74249	0.463725	0.333739
Plate02WellK13	0.186503	0.839774	0.0758375
Plate02WellK14	-0.95528	0.384646	0.414939
Plate02WellK15	-0.0349255	0.969433	0.0134821
Plate02WellK16	-2.07245	0.0731207	1.13596
Plate02WellK17	-0.0427	0.967543	0.0143297
Plate02WellK18	1.45826	0.255026	0.593415
Plate02WellK19	-0.072565	0.937059	0.0282332
Plate02WellK20	-3.16385	0.0652824	1.1852
Plate02WellK21	-0.0197885	0.982669	0.00759254
Plate02WellK22	4.2315	0.016872	1.77283
Plate02WellL03	-0.633545	0.504495	0.297143
Plate02WellL04	0.3852	0.756012	0.121471
Plate02WellL05	-0.679685	0.471765	0.326275
Plate02WellL06	-1.00073	0.330976	0.480203
Plate02WellL07	-3.2579	0.0237052	1.62516
Plate02WellL08	0.106215	0.917762	0.0372698
Plate02WellL09	-0.7804	0.560498	0.251426
Plate02WellL10	0.955735	0.33898	0.469826
Plate02WellL11	-0.94545	0.376252	0.424521
Plate02WellL12	0.113035	0.902667	0.0444724
Plate02WellL13	0.325695	0.724191	0.140147
Plate02WellL14	-0.397685	0.670937	0.173318
Plate02WellL15	-1.2786	0.257449	0.589309
Plate02WellL16	1.06401	0.303527	0.517803
Plate02WellL17	0.19114	0.834594	0.078525
Plate02WellL18	0.589915	0.543337	0.264931
Plate02WellL19	-0.787275	0.472388	0.325701
Plate02WellL20	-0.270685	0.774719	0.110856
Plate02WellL21	2.51055	0.0448839	1.34791
Plate02WellL22	1.19507	0.255959	0.591829
Plate02WellM03	0.55713	0.60887	0.215475
Plate02WellM04	-1.76553	0.18813	0.725541
Plate02WellM05	-0.495572	0.608453	0.215773
Plate02WellM06	-4.1276	0.0113517	1.94494
Plate02WellM07	0.616957	0.539028	0.268389
Plate02WellM08	-3.3004	0.03108	1.50752
Plate02WellM09	0.404347	0.666263	0.176354
Plate02WellM10	-0.223305	0.81478	0.0889594
Plate02WellM11	3.5611	0.0144301	1.84073
Plate02WellM12	-0.438085	0.637471	0.195539
Plate02WellM13	0.92083	0.47446	0.3238
Plate02WellM14	-0.453615	0.652551	0.185385
Plate02WellM15	1.44395	0.207845	0.682261
Plate02WellM16	-1.27003	0.3166	0.499489
Plate02WellM17	-0.17785	0.899631	0.0459355
Plate02WellM18	0.08753	0.931698	0.0307248
Plate02WellM19	4.6796	0.0150378	1.82281
Plate02WellM20	1.00654	0.327741	0.484469
Plate02WellM21	1.13092	0.330412	0.480945
Plate02WellM22	-1.39577	0.223058	0.651582
Plate02WellN03	0.0187	0.986806	0.00576834
Plate02WellN04	3.4424	0.0168392	1.77368
Plate02WellN05	-0.885445	0.45627	0.340778
Plate02WellN06	2.35805	0.152304	0.817288
Plate02WellN07	1.0572	0.286156	0.543397
Plate02WellN08	-1.61721	0.213983	0.669621
Plate02WellN09	0.934366	0.393694	0.404841
Plate02WellN10	-0.8569	0.422878	0.373785
Plate02WellN11	-0.673064	0.503618	0.297899
Plate02WellN12	-0.109085	0.911635	0.040179
Plate02WellN13	-0.694005	0.497165	0.3035
Plate02WellN14	-0.89843	0.353351	0.451794
Plate02WellN15	0.248467	0.788365	0.103273
Plate02WellN16	0.177109	0.847074	0.0720786
Plate02WellN17	1.40745	0.175587	0.755508
Plate02WellN18	-2.16583	0.109454	0.96077
Plate02WellN19	-0.46438	0.632682	0.198815
Plate02WellN20	-0.283247	0.760633	0.118825
Plate02WellN21	-0.92596	0.389212	0.409813
Plate02WellN22	-0.108805	0.906188	0.0427819
Plate02WellO03	0.098225	0.91884	0.0367602
Plate02WellO04	0.36495	0.769616	0.113726
Plate02WellO05	0.1534	0.889708	0.0507525
Plate02WellO06	-0.80337	0.443767	0.352845
Plate02WellO07	1.04259	0.343735	0.463777
Plate02WellO08	-1.7537	0.111141	0.954126
Plate02WellO09	0.72715	0.707825	0.150074
Plate02WellO10	-0.307069	0.739693	0.130949
Plate02WellO11	0.27375	0.820305	0.0860247
Plate02WellO12	-1.22175	0.277057	0.557431
Plate02WellO13	-0.0308195	0.973013	0.0118814
Plate02WellO14	-1.59807	0.256481	0.590945
Plate02WellO15	0.75283	0.429974	0.366558
Plate02WellO16	4.45751	0.14313	0.844269
Plate02WellO17	1.9529	0.0878266	1.05637
Plate02WellO18	-0.466533	0.627295	0.202528
Plate02WellO19	-1.01732	0.363535	0.439454
Plate02WellO20	1.63405	0.134863	0.870106
Plate02WellO21	-0.682585	0.485044	0.314219
Plate02WellO22	0.730165	0.464505	0.33301
Plate02WellP03	0.832078	0.426887	0.369687
Plate02WellP04	-1.27068	0.291595	0.535219
Plate02WellP05	0.672325	0.477645	0.320895
Plate02WellP06	-0.12098	0.899581	0.0459598
Plate02WellP07	-0.12	0.93017	0.0314379
Plate02WellP08	3.43925	0.0608644	1.21564
Plate02WellP09	-3.43029	0.141135	0.850365
Plate02WellP10	-0.6138	0.531549	0.274457
Plate02WellP11	-0.44144	0.64709	0.189035
Plate02WellP12	-1.33739	0.246516	0.608156
Plate02WellP13	0.664285	0.483171	0.315899
Plate02WellP14	0.661025	0.48812	0.311473
Plate02WellP15	-0.466195	0.628713	0.201547
Plate02WellP16	-0.183365	0.840923	0.075244
Plate02WellP17	2.55063	0.165717	0.780633
Plate02WellP18	-0.73132	0.457857	0.33927
Plate02WellP19	-0.687455	0.512344	0.290438
Plate02WellP20	-0.22144	0.812107	0.0903866
Plate02WellP21	0.535178	0.580599	0.236124
Plate02WellP22	-1.58566	0.19918	0.700754
Plate03WellA03	3.72355	0.0162266	1.78977
Plate03WellA04	0.42105	0.65076	0.186579
Plate03WellA05	0.529825	0.597587	0.223599
Plate03WellA06	-1.88712	0.165244	0.781875
Plate03WellA07	0.066685	0.943041	0.0254695
Plate03WellA08	1.8154	0.412109	0.384988
Plate03WellA09	-0.473	0.610343	0.214426
Plate03WellA10	-0.55764	0.554498	0.2561
Plate03WellA11	0.34542	0.735598	0.13336
Plate03WellA12	1.9632	0.112312	0.949573
Plate03WellA13	-0.660865	0.585789	0.232259
Plate03WellA14	-1.18763	0.346136	0.460753
Plate03WellA15	0.336056	0.721402	0.141823
Plate03WellA16	-0.111171	0.903221	0.0442058
Plate03WellA17	0.8065	0.541617	0.266308
Plate03WellA18	-0.362265	0.69658	0.157029
Plate03WellA19	1.3282	0.20134	0.696071
Plate03WellA20	-0.346754	0.710745	0.148286
Plate03WellA21	4.64437	0.110862	0.955216
Plate03WellA22	-1.42223	0.271364	0.566447
Plate03WellB03	0.816284	0.42837	0.368181
Plate03WellB04	-0.011	0.992119	0.00343627
Plate03WellB05	-0.72968	0.442475	0.354111
Plate03WellB06	-1.1933	0.237895	0.623615
Plate03WellB07	1.08745	0.333691	0.476656
Plate03WellB08	0.740375	0.491749	0.308257
Plate03WellB09	0.11732	0.897822	0.0468098
Plate03WellB10	-0.165521	0.856435	0.0673055
Plate03WellB11	-2.0897	0.0770362	1.11331
Plate03WellB12	1.39855	0.28858	0.539734
Plate03WellB13	-2.3967	0.0749481	1.12524
Plate03WellB14	0.55498	0.552742	0.257477
Plate03WellB15	-0.20319	0.824657	0.0837267
Plate03WellB16	0.227434	0.804826	0.0942981
Plate03WellB17	0.0430325	0.962345	0.0166692
Plate03WellB18	6.11775	0.00222098	2.65345
Plate03WellB19	0.367362	0.696747	0.156925
Plate03WellB20	0.874	0.434576	0.361934
Plate03WellB21	-0.764065	0.483913	0.315233
Plate03WellB22	0.098071	0.914725	0.0387094
Plate03WellC03	3.1588	0.062821	1.2019
Plate03WellC04	0.896335	0.354891	0.449905
Plate03WellC05	0.717335	0.467331	0.330375
Plate03WellC06	-1.57157	0.228882	0.640389
Plate03WellC07	-0.3442	0.79672	0.0986943
Plate03WellC08	-0.05975	0.961097	0.0172329
Plate03WellC09	-0.310955	0.742658	0.129211
Plate03WellC10	-0.68319	0.513955	0.289075
Plate03WellC11	-1.53379	0.23015	0.637989
Plate03WellC12	0.36952	0.689979	0.161164
Plate03WellC13	-0.219426	0.811642	0.0906353
Plate03WellC14	-1.5842	0.143662	0.842657
Plate03WellC15	-0.4194	0.726064	0.139025
Plate03WellC16	0.1933	0.883106	0.0539873
Plate03WellC17	0.760811	0.458638	0.33853
Plate03WellC18	0.36732	0.731715	0.135658
Plate03WellC19	-0.431835	0.641753	0.192632
Plate03WellC20	-2.15005	0.140437	0.852518
Plate03WellC21	0.745555	0.435266	0.361245
Plate03WellC22	-1.24711	0.395273	0.403103
Plate03WellD03	0.653302	0.513755	0.289244
Plate03WellD04	-1.17794	0.31642	0.499737
Plate03WellD05	-0.48754	0.619937	0.207652
Plate03WellD06	0.48745	0.601656	0.220651
Plate03WellD07	-2.00755	0.123281	0.909102
Plate03WellD08	0.62392	0.556091	0.254854
Plate03WellD09	-0.0347034	0.969623	0.0133973
Plate03WellD10	1.45793	0.184265	0.734558
Plate03WellD11	-1.62177	0.185551	0.731536
Plate03WellD12	-0.80009	0.442692	0.353899
Plate03WellD13	-0.670965	0.559071	0.252533
Plate03WellD14	-0.262244	0.778484	0.108751
Plate03WellD15	0.216418	0.815574	0.0885369
Plate03WellD16	6.8384	0.0387423	1.41181
Plate03WellD17	-0.17353	0.857529	0.0667511
Plate03WellD18	0.20095	0.867355	0.0618029
Plate03WellD19	-0.214306	0.815252	0.0887079
Plate03WellD20	-0.33608	0.729543	0.136949
Plate03WellD21	-1.456	0.165342	0.781617
Plate03WellD22	1.82045	0.100671	0.997097
Plate03WellE03	-1.13243	0.298878	0.524506
Plate03WellE04	-0.04255	0.972471	0.0121234
Plate03WellE05	0.550373	0.574394	0.24079
Plate03WellE06	0.788225	0.424896	0.371718
Plate03WellE07	-0.8074	0.416736	0.380139
Plate03WellE08	-1.72085	0.115863	0.936056
Plate03WellE09	-0.0187395	0.983588	0.00718673
Plate03WellE10	3.12792	0.143257	0.843883
Plate03WellE11	0.482434	0.616294	0.210212
Plate03WellE12	-2.78385	0.0321053	1.49342
Plate03WellE13	5.57157	0.113479	0.945084
Plate03WellE14	-0.94893	0.489773	0.310006
Plate03WellE15	-1.11743	0.338134	0.470912
Plate03WellE16	6.1336	0.116247	0.93462
Plate03WellE17	2.70325	0.0457322	1.33978
Plate03WellE18	-0.03863	0.969156	0.0136061
Plate03WellE19	1.04407	0.349039	0.457126
Plate03WellE20	1.641	0.159555	0.797089
Plate03WellE21	0.91388	0.43315	0.363361
Plate03WellE22	-1.04861	0.315642	0.500805
Plate03WellF03	3.19785	0.0783313	1.10606
Plate03WellF04	-0.991985	0.312348	0.505361
Plate03WellF05	-1.84725	0.10093	0.995979
Plate03WellF06	0.62032	0.559269	0.252379
Plate03WellF07	1.23625	0.222308	0.653045
Plate03WellF08	0.38966	0.673553	0.171628
Plate03WellF09	-0.0279125	0.975558	0.0107471
Plate03WellF10	0.60321	0.520615	0.283483
Plate03WellF11	-0.56869	0.593709	0.226426
Plate03WellF12	2.18661	0.177807	0.750051
Plate03WellF13	-0.96022	0.350594	0.455196
Plate03WellF14	0.299206	0.749241	0.125378
Plate03WellF15	0.05542	0.955754	0.0196537
Plate03WellF16	-0.937945	0.350856	0.454872
Plate03WellF17	-0.312835	0.73336	0.134683
Plate03WellF18	-1.84375	0.104309	0.98168
Plate03WellF19	0.27474	0.765054	0.116308
Plate03WellF20	0.309609	0.739207	0.131234
Plate03WellF21	-0.379655	0.689097	0.16172
Plate03WellF22	-0.605735	0.583234	0.234157
Plate03WellG03	0.207363	0.821645	0.085316
Plate03WellG04	-0.97238	0.472019	0.326041
Plate03WellG05	-0.042201	0.963114	0.0163223
Plate03WellG06	-0.461745	0.646169	0.189654
Plate03WellG07	0.555335	0.604256	0.218779
Plate03WellG08	-1.04331	0.298021	0.525753
Plate03WellG09	-0.0330466	0.971067	0.0127509
Plate03WellG10	1.89185	0.212356	0.672935
Plate03WellG11	-0.72301	0.544203	0.264239
Plate03WellG12	0.073095	0.938165	0.027721
Plate03WellG13	2.98143	0.0951299	1.02168
Plate03WellG14	1.0954	0.27001	0.568621
Plate03WellG15	0.49081	0.633482	0.198266
Plate03WellG16	-1.06823	0.311192	0.506972
Plate03WellG17	0.49382	0.670474	0.173618
Plate03WellG18	-1.59704	0.168642	0.773034
Plate03WellG19	-1.80943	0.292993	0.533143
Plate03WellG20	1.00061	0.387533	0.411691
Plate03WellG21	-1.84473	0.285521	0.544362
Plate03WellG22	2.20725	0.074903	1.1255
Plate03WellH03	-0.807349	0.43354	0.362971
Plate03WellH04	0.07888	0.932681	0.0302668
Plate03WellH05	-0.714735	0.46743	0.330283
Plate03WellH06	-0.99294	0.381033	0.419038
Plate03WellH07	-0.015485	0.98644	0.00592918
Plate03WellH08	1.14616	0.261589	0.58238
Plate03WellH09	0.188629	0.837502	0.0770143
Plate03WellH10	-0.0085405	0.992524	0.00325914
Plate03WellH11	-1.75364	0.228798	0.640548
Plate03WellH12	-0.725216	0.4705	0.32744
Plate03WellH13	0.110185	0.905049	0.0433281
Plate03WellH14	0.420965	0.693688	0.158836
Plate03WellH15	0.909105	0.351822	0.453677
Plate03WellH16	1.97195	0.083919	1.07614
Plate03WellH17	0.33174	0.735225	0.13358
Plate03WellH18	0.276335	0.764094	0.116853
Plate03WellH19	0.195765	0.857095	0.0669708
Plate03WellH20	3.8742	0.136676	0.864307
Plate03WellH21	-0.555655	0.624377	0.204553
Plate03WellH22	-1.84611	0.181136	0.741996
Plate03WellI03	-1.07267	0.323022	0.490768
Plate03WellI04	0.919975	0.380362	0.419803
Plate03WellI05	-0.49439	0.606751	0.21699
Plate03WellI06	0.845775	0.394977	0.403428
Plate03WellI07	1.56532	0.233377	0.631942
Plate03WellI08	1.71971	0.177466	0.750886
Plate03WellI09	0.85503	0.381608	0.418383
Plate03WellI10	-3.74435	0.0119694	1.92193
Plate03WellI11	-1.18241	0.271483	0.566258
Plate03WellI12	-0.309296	0.73964	0.13098
Plate03WellI13	0.99126	0.367538	0.434698
Plate03WellI14	0.215905	0.816674	0.087951
Plate03WellI15	0.87677	0.51245	0.290349
Plate03WellI16	-0.681295	0.587146	0.231254
Plate03WellI17	-1.64576	0.312863	0.504645
Plate03WellI18	2.48595	0.074544	1.12759
Plate03WellI19	-1.30885	0.347354	0.459228
Plate03WellI20	-1.53295	0.192873	0.714728
Plate03WellI21	1.54994	0.311848	0.506058
Plate03WellI22	-0.399779	0.669953	0.173955
Plate03WellJ03	0.203149	0.824679	0.0837152
Plate03WellJ04	-0.573523	0.554352	0.256215
Plate03WellJ05	0.694851	0.496157	0.304381
Plate03WellJ06	-2.17785	0.0666548	1.17617
Plate03WellJ07	1.24643	0.31938	0.495693
Plate03WellJ08	0.48385	0.687825	0.162522
Plate03WellJ09	0.75213	0.498143	0.302646
Plate03WellJ10	1.88122	0.283918	0.546807
Plate03WellJ11	0.53185	0.57217	0.242475
Plate03WellJ12	1.11322	0.316243	0.499979
Plate03WellJ13	0.837178	0.435088	0.361422
Plate03WellJ14	-0.929145	0.339083	0.469694
Plate03WellJ15	2.3784	0.0623097	1.20544
Plate03WellJ16	-0.3825	0.68036	0.167261
Plate03WellJ17	-0.05395	0.968969	0.01369
Plate03WellJ18	-0.69672	0.479977	0.318779
Plate03WellJ19	-0.757727	0.466759	0.330907
Plate03WellJ20	-0.37045	0.713126	0.146834
Plate03WellJ21	1.84585	0.100972	0.995801
Plate03WellJ22	0.791645	0.479927	0.318825
Plate03WellK03	-0.42325	0.647671	0.188645
Plate03WellK04	-1.2069	0.243898	0.612792
Plate03WellK05	-0.22825	0.849984	0.0705894
Plate03WellK06	-4.79905	0.00536809	2.27018
Plate03WellK07	1.19424	0.319743	0.495199
Plate03WellK08	1.54795	0.148757	0.827524
Plate03WellK09	0.094282	0.917629	0.0373327
Plate03WellK10	1.1766	0.242238	0.615758
Plate03WellK11	-0.108555	0.9099	0.0410063
Plate03WellK12	1.66109	0.192888	0.714696
Plate03WellK13	-1.8257	0.119399	0.922999
Plate03WellK14	-1.51563	0.258817	0.587008
Plate03WellK15	-1.23565	0.223518	0.650688
Plate03WellK16	0.72243	0.507174	0.294843
Plate03WellK17	-0.635935	0.500806	0.30033
Plate03WellK18	1.38467	0.282094	0.549607
Plate03WellK19	-0.254025	0.8188	0.086822
Plate03WellK20	1.66945	0.132558	0.877595
Plate03WellK21	-1.19935	0.39176	0.40698
Plate03WellK22	1.5486	0.144838	0.839118
Plate03WellL03	-0.39034	0.682678	0.165784
Plate03WellL04	-2.86785	0.0357849	1.4463
Plate03WellL05	0.49432	0.597271	0.223829
Plate03WellL06	0.5354	0.685862	0.163763
Plate03WellL07	-1.42022	0.227231	0.643532
Plate03WellL08	-0.94312	0.353592	0.451497
Plate03WellL09	0.315405	0.731569	0.135745
Plate03WellL10	0.721	0.461283	0.336033
Plate03WellL11	0.372691	0.69138	0.160283
Plate03WellL12	-2.7553	0.0340964	1.46729
Plate03WellL13	1.16602	0.420029	0.376721
Plate03WellL14	-0.34915	0.711417	0.147876
Plate03WellL15	-1.49459	0.185293	0.732142
Plate03WellL16	1.11837	0.368231	0.433879
Plate03WellL17	-0.21695	0.826651	0.0826779
Plate03WellL18	0.46427	0.68531	0.164113
Plate03WellL19	1.33838	0.261507	0.582516
Plate03WellL20	0.00906	0.992703	0.00318082
Plate03WellL21	-0.0410655	0.964051	0.0158999
Plate03WellL22	1.75059	0.140195	0.853267
Plate03WellM03	-0.579149	0.556854	0.254259
Plate03WellM04	2.40446	0.134086	0.872616
Plate03WellM05	-1.95479	0.294557	0.53083
Plate03WellM06	0.284825	0.757284	0.120741
Plate03WellM07	-0.566405	0.556157	0.254803
Plate03WellM08	-2.1785	0.0785601	1.1048
Plate03WellM09	-0.0093795	0.991785	0.0035823
Plate03WellM10	-0.715671	0.480228	0.318553
Plate03WellM11	9.25485	0.00100569	2.99753
Plate03WellM12	-0.08809	0.925247	0.0337423
Plate03WellM13	0.718485	0.448652	0.34809
Plate03WellM14	-0.3173	0.76193	0.118085
Plate03WellM15	-0.20549	0.839992	0.0757249
Plate03WellM16	-0.60894	0.609663	0.21491
Plate03WellM17	1.01449	0.301934	0.520088
Plate03WellM18	-0.454225	0.674341	0.17112
Plate03WellM19	-1.32591	0.28521	0.544836
Plate03WellM20	-1.07243	0.27932	0.553898
Plate03WellM21	-1.58378	0.217982	0.661579
Plate03WellM22	0.153065	0.869364	0.0607983
Plate03WellN03	0.3575	0.798867	0.0975253
Plate03WellN04	-1.10532	0.267252	0.57308
Plate03WellN05	13.511	0.000149727	3.8247
Plate03WellN06	-1.06481	0.332912	0.477671
Plate03WellN07	1.12808	0.329662	0.481931
Plate03WellN08	0.92205	0.550451	0.259281
Plate03WellN09	0.36347	0.700648	0.1545
Plate03WellN10	-1.62074	0.190234	0.720711
Plate03WellN11	0.10922	0.914735	0.0387049
Plate03WellN12	-0.776575	0.438357	0.358172
Plate03WellN13	3.5586	0.0551719	1.25828
Plate03WellN14	-0.357989	0.703433	0.152777
Plate03WellN15	1.11922	0.324	0.489455
Plate03WellN16	4.3792	0.00691477	2.16022
Plate03WellN17	1.45546	0.268569	0.570945
Plate03WellN18	-2.2632	0.0858712	1.06615
Plate03WellN19	-0.09593	0.922859	0.0348645
Plate03WellN20	0.388565	0.67354	0.171637
Plate03WellN21	0.71412	0.462088	0.335276
Plate03WellN22	-1.09367	0.312977	0.504487
Plate03WellO03	-1.09891	0.270175	0.568355
Plate03WellO04	0.0258625	0.977358	0.00994637
Plate03WellO05	0.754711	0.461016	0.336284
Plate03WellO06	0.99195	0.311356	0.506743
Plate03WellO07	1.4993	0.15989	0.796178
Plate03WellO08	0.0525	0.96784	0.0141963
Plate03WellO09	0.37475	0.685071	0.164264
Plate03WellO10	0.271625	0.80397	0.0947601
Plate03WellO11	3.88145	0.0630861	1.20007
Plate03WellO12	0.25992	0.799768	0.0970359
Plate03WellO13	0.3305	0.73032	0.136487
Plate03WellO14	-0.250615	0.794043	0.100156
Plate03WellO15	-0.465089	0.630313	0.200444
Plate03WellO16	-0.861824	0.413142	0.383901
Plate03WellO17	-1.76969	0.131425	0.881321
Plate03WellO18	0.60521	0.532623	0.27358
Plate03WellO19	-0.098258	0.914185	0.038966
Plate03WellO20	-1.89405	0.108796	0.963386
Plate03WellO21	-0.86399	0.387073	0.412207
Plate03WellO22	1.15785	0.491122	0.308811
Plate03WellP03	-1.50819	0.181516	0.741086
Plate03WellP04	5.04155	0.00462629	2.33477
Plate03WellP05	-0.711295	0.508061	0.294084
Plate03WellP06	2.66945	0.0450021	1.34677
Plate03WellP07	0.00025	0.999819	7.84456e-05
Plate03WellP08	-0.60237	0.567355	0.246145
Plate03WellP09	-1.3696	0.18716	0.727786
Plate03WellP10	0.1013	0.932236	0.030474
Plate03WellP11	-0.11615	0.920653	0.0359042
Plate03WellP12	1.22715	0.639411	0.19422
Plate03WellP13	-1.20427	0.290604	0.536698
Plate03WellP14	5.42203	0.119232	0.923607
Plate03WellP15	1.03564	0.362648	0.440515
Plate03WellP16	0.457425	0.699583	0.155161
Plate03WellP17	-0.0209365	0.981692	0.00802457
Plate03WellP18	1.58515	0.188208	0.725362
Plate03WellP19	-0.185265	0.839391	0.0760359
Plate03WellP20	0.318145	0.729581	0.136926
Plate03WellP21	-1.62308	0.235179	0.628602
Plate03WellP22	-1.0595	0.392624	0.406023
Plate04WellA03	1.62054	0.190334	0.720483
Plate04WellA04	-1.8097	0.10403	0.982841
Plate04WellA05	2.0161	0.444053	0.352565
Plate04WellA06	0.77315	0.572183	0.242465
Plate04WellA07	-1.94865	0.1968	0.705975
Plate04WellA08	-0.29025	0.807082	0.0930824
Plate04WellA09	2.63675	0.159011	0.798573
Plate04WellA10	3.07065	0.0244569	1.6116
Plate04WellA11	0.177895	0.8478	0.0717065
Plate04WellA12	-0.0025945	0.997729	0.000987477
Plate04WellA13	-0.39999	0.672142	0.172539
Plate04WellA14	-0.942246	0.382771	0.417061
Plate04WellA15	-2.4197	0.423441	0.373207
Plate04WellA16	0.0873128	0.923783	0.03443
Plate04WellA17	-1.27655	0.211069	0.675576
Plate04WellA18	-0.937585	0.344355	0.462993
Plate04WellA19	0.71155	0.455166	0.34183
Plate04WellA20	-0.759978	0.460026	0.337218
Plate04WellA21	0.34449	0.71056	0.148399
Plate04WellA22	0.832965	0.395178	0.403207
Plate04WellB03	-0.078265	0.93194	0.0306122
Plate04WellB04	1.19002	0.273451	0.563121
Plate04WellB05	-1.95361	0.225585	0.64669
Plate04WellB06	3.10725	0.296835	0.527485
Plate04WellB07	0.72755	0.667696	0.175421
Plate04WellB08	-1.44772	0.212648	0.67234
Plate04WellB09	1.1672	0.258797	0.587041
Plate04WellB10	-1.85465	0.149924	0.824129
Plate04WellB11	0.108675	0.909619	0.0411406
Plate04WellB12	0.751998	0.45735	0.339751
Plate04WellB13	-0.7381	0.595977	0.22477
Plate04WellB14	-0.087915	0.926189	0.0333002
Plate04WellB15	-2.2604	0.0625995	1.20343
Plate04WellB16	1.19556	0.310411	0.508063
Plate04WellB17	-3.1675	1	0
Plate04WellB18	0.0175	0.992051	0.00346612
Plate04WellB19	0.91185	0.396512	0.401743
Plate04WellB20	0.674185	0.478552	0.320071
Plate04WellB21	-1.01209	0.302707	0.518978
Plate04WellB22	0.51595	0.77328	0.111663
Plate04WellC03	0.901375	0.365503	0.43711
Plate04WellC04	4.0491	0.189699	0.721936
Plate04WellC05	0.76413	0.449026	0.347728
Plate04WellC06	-0.668045	0.478909	0.319747
Plate04WellC07	0.737716	0.478106	0.320475
Plate04WellC08	-1.52551	0.345956	0.460979
Plate04WellC09	0.170147	0.853763	0.0686625
Plate04WellC10	-0.574065	0.577289	0.238606
Plate04WellC11	1.05246	0.358233	0.445834
Plate04WellC12	-0.955315	0.352085	0.453353
Plate04WellC13	-0.779925	0.414747	0.382217
Plate04WellC14	-2.28635	0.149	0.826814
Plate04WellC15	0.693825	0.472505	0.325594
Plate04WellC16	-0.03706	0.971483	0.0125646
Plate04WellC17	0.593885	0.526123	0.278913
Plate04WellC18	0.195553	0.830812	0.080497
Plate04WellC19	-0.20374	0.823866	0.0841433
Plate04WellC20	-1.25548	0.26907	0.570135
Plate04WellC21	1.29008	0.223066	0.651566
Plate04WellC22	-0.922606	0.400991	0.396866
Plate04WellD03	-1.90209	0.181512	0.741096
Plate04WellD04	-0.881865	0.455782	0.341243
Plate04WellD05	0.2884	0.822847	0.0846808
Plate04WellD06	1.22165	0.299941	0.522964
Plate04WellD07	-0.782294	0.445111	0.351532
Plate04WellD08	-0.19905	0.866602	0.0621804
Plate04WellD09	-0.783175	0.489242	0.310476
Plate04WellD10	3.0022	0.0330827	1.4804
Plate04WellD11	0.292315	0.759678	0.11937
Plate04WellD12	-1.7409	0.362494	0.4407
Plate04WellD13	-0.233472	0.80169	0.0959937
Plate04WellD14	-0.0056025	0.995094	0.00213602
Plate04WellD15	-0.904215	0.357599	0.446604
Plate04WellD16	3.1249	0.0220829	1.65594
Plate04WellD17	-0.211491	0.818016	0.087238
Plate04WellD18	0.201345	0.830457	0.0806827
Plate04WellD19	3.81955	0.196193	0.707316
Plate04WellD20	12.7405	0.000127666	3.89392
Plate04WellD21	-0.33611	0.74992	0.124985
Plate04WellD22	-0.4434	0.707845	0.150062
Plate04WellE03	1.50745	0.158303	0.800512
Plate04WellE04	-1.813	0.110815	0.955403
Plate04WellE05	-2.6702	0.0409221	1.38804
Plate04WellE06	-1.30513	0.257557	0.589126
Plate04WellE07	-0.0759	0.944418	0.0248356
Plate04WellE08	0.07223	0.944411	0.0248388
Plate04WellE09	-2.372	0.0705557	1.15147
Plate04WellE10	0.69025	0.466397	0.331244
Plate04WellE11	0.867596	0.411859	0.385252
Plate04WellE12	0.892595	0.420014	0.376736
Plate04WellE13	-1.42808	0.310674	0.507695
Plate04WellE14	-0.323725	0.728384	0.137639
Plate04WellE15	0.38631	0.704042	0.152401
Plate04WellE16	1.66616	0.169562	0.770671
Plate04WellE17	0.581035	0.552937	0.257324
Plate04WellE18	0.609554	0.538597	0.268736
Plate04WellE19	-2.65385	0.0623769	1.20498
Plate04WellE20	1.12618	0.264854	0.576994
Plate04WellE21	-1.48077	0.183986	0.735216
Plate04WellE22	0.216263	0.814062	0.0893423
Plate04WellF03	-0.774057	0.454788	0.342191
Plate04WellF04	-0.145937	0.873896	0.0585404
Plate04WellF05	-0.237095	0.801202	0.0962578
Plate04WellF06	-0.20367	0.82368	0.0842413
Plate04WellF07	-0.31284	0.748954	0.125545
Plate04WellF08	1.76	0.109776	0.959492
Plate04WellF09	-1.08688	0.328326	0.483695
Plate04WellF10	0.858595	0.381089	0.418973
Plate04WellF11	0.3432	0.87756	0.056723
Plate04WellF12	0.154585	0.865574	0.0626959
Plate04WellF13	-0.74319	0.487025	0.312448
Plate04WellF14	-0.361635	0.700605	0.154527
Plate04WellF15	14.333	0.000100817	3.99647
Plate04WellF16	-0.5753	0.698433	0.155875
Plate04WellF17	-1.79875	0.115078	0.939007
Plate04WellF18	-1.16913	0.317072	0.498843
Plate04WellF19	0.46879	0.613229	0.212377
Plate04WellF20	0.045932	0.959817	0.0178116
Plate04WellF21	-0.641472	0.519505	0.28441
Plate04WellF22	-0.030463	0.973325	0.0117421
Plate04WellG03	0.199235	0.850529	0.0703108
Plate04WellG04	-0.42187	0.662578	0.178763
Plate04WellG05	-0.92211	0.366868	0.43549
Plate04WellG06	0.412656	0.664614	0.17743
Plate04WellG07	0.254825	0.803416	0.0950595
Plate04WellG08	1.71902	0.23199	0.634531
Plate04WellG09	1.56297	0.271787	0.565771
Plate04WellG10	0.704565	0.578906	0.237392
Plate04WellG11	-0.65259	0.528349	0.277079
Plate04WellG12	0.956905	0.377361	0.423243
Plate04WellG13	0.84325	0.401296	0.396535
Plate04WellG14	1.2206	0.284675	0.545651
Plate04WellG15	1.5928	0.138966	0.85709
Plate04WellG16	-1.54165	0.14631	0.834726
Plate04WellG17	0.24303	0.795082	0.0995882
Plate04WellG18	-0.429758	0.651694	0.185957
Plate04WellG19	-0.29984	0.746617	0.126902
Plate04WellG20	0.07895	0.934094	0.0296096
Plate04WellG21	-0.715222	0.480176	0.318599
Plate04WellG22	-0.200107	0.828354	0.0817839
Plate04WellH03	-0.50743	0.590181	0.229015
Plate04WellH04	1.41202	0.201374	0.695996
Plate04WellH05	4.5977	0.0342702	1.46508
Plate04WellH06	1.90405	0.100564	0.997556
Plate04WellH07	0.15368	0.880462	0.0552893
Plate04WellH08	-1.33672	0.286158	0.543394
Plate04WellH09	-0.72802	0.477809	0.320746
Plate04WellH10	2.06028	0.150119	0.823563
Plate04WellH11	-0.543605	0.574749	0.240522
Plate04WellH12	-2.04732	0.167565	0.775816
Plate04WellH13	11.8675	0.00036346	3.43954
Plate04WellH14	0.803955	0.450066	0.346724
Plate04WellH15	0.018107	0.984159	0.00693467
Plate04WellH16	-0.086526	0.924374	0.0341523
Plate04WellH17	-0.289965	0.764437	0.116658
Plate04WellH18	1.6414	0.557867	0.253469
Plate04WellH19	-1.64675	0.233249	0.632181
Plate04WellH20	-0.599	0.730638	0.136298
Plate04WellH21	1.3312	0.456824	0.340251
Plate04WellH22	-0.162043	0.859338	0.0658359
Plate04WellI03	-0.389065	0.673507	0.171658
Plate04WellI04	0.0750225	0.934624	0.0293628
Plate04WellI05	0.03525	0.976168	0.0104756
Plate04WellI06	-0.973675	0.321506	0.492811
Plate04WellI07	1.081	0.338746	0.470126
Plate04WellI08	0.42473	0.698262	0.155981
Plate04WellI09	0.0413065	0.963919	0.0159593
Plate04WellI10	-1.54569	0.165802	0.780412
Plate04WellI11	1.16793	0.252484	0.597766
Plate04WellI12	-0.0955395	0.916591	0.0378242
Plate04WellI13	0.737897	0.468523	0.329269
Plate04WellI14	-0.984296	0.368958	0.433023
Plate04WellI15	0.25475	0.891919	0.0496744
Plate04WellI16	-0.63141	0.579402	0.23702
Plate04WellI17	1.06935	0.340854	0.467432
Plate04WellI18	-1.35471	0.195768	0.708258
Plate04WellI19	1.9127	0.104934	0.979083
Plate04WellI20	-0.801383	0.446202	0.350468
Plate04WellI21	1.25145	0.227077	0.643826
Plate04WellI22	-0.679752	0.50457	0.297079
Plate04WellJ03	-0.23706	0.80277	0.0954087
Plate04WellJ04	-2.2489	0.0605818	1.21766
Plate04WellJ05	-1.21994	0.330871	0.480342
Plate04WellJ06	1.15267	0.300459	0.522214
Plate04WellJ07	-1.06756	0.350504	0.455306
Plate04WellJ08	0.232771	0.80079	0.0964814
Plate04WellJ09	-2.5985	0.0397014	1.40119
Plate04WellJ10	-2.0766	0.0891068	1.05009
Plate04WellJ11	-1.07544	0.290671	0.536599
Plate04WellJ12	0.822623	0.430745	0.365779
Plate04WellJ13	-4.5753	0.00756821	2.12101
Plate04WellJ14	-0.137165	0.888266	0.0514568
Plate04WellJ15	-0.433715	0.68492	0.16436
Plate04WellJ16	0.343113	0.713426	0.146651
Plate04WellJ17	11.2977	0.000762482	3.11777
Plate04WellJ18	0.159032	0.862336	0.0643233
Plate04WellJ19	0.1992	0.84504	0.0731226
Plate04WellJ20	1.21199	0.306681	0.513313
Plate04WellJ21	-2.6792	0.0704305	1.15224
Plate04WellJ22	2.47745	0.0463773	1.33369
Plate04WellK03	2.92315	0.0336135	1.47349
Plate04WellK04	-2.16516	0.166304	0.779097
Plate04WellK05	0.404495	0.661643	0.179376
Plate04WellK06	-2.00454	0.141199	0.85017
Plate04WellK07	-0.476685	0.617827	0.209133
Plate04WellK08	-1.11881	0.277044	0.557451
Plate04WellK09	1.83315	0.0990874	1.00398
Plate04WellK10	-2.5835	0.0472442	1.32565
Plate04WellK11	1.82095	0.20746	0.683065
Plate04WellK12	-0.778672	0.450073	0.346717
Plate04WellK13	2.084	0.0770382	1.11329
Plate04WellK14	-1.52805	0.154246	0.811787
Plate04WellK15	2.3873	0.061985	1.20771
Plate04WellK16	-1.9276	0.0916799	1.03773
Plate04WellK17	3.58065	0.0140494	1.85234
Plate04WellK18	0.974815	0.36306	0.440021
Plate04WellK19	1.1577	0.299733	0.523266
Plate04WellK20	-0.626775	0.525594	0.27935
Plate04WellK21	3.41652	0.136984	0.863331
Plate04WellK22	-1.76633	0.196778	0.706025
Plate04WellL03	-1.34095	0.212794	0.67204
Plate04WellL04	1.04496	0.334098	0.476126
Plate04WellL05	-2.92447	0.082413	1.084
Plate04WellL06	1.16804	0.266374	0.574508
Plate04WellL07	-1.94982	0.161758	0.791133
Plate04WellL08	7.06675	0.00117937	2.92835
Plate04WellL09	0.61992	0.533841	0.272588
Plate04WellL10	-0.57772	0.543244	0.265005
Plate04WellL11	-2.2279	0.0830792	1.08051
Plate04WellL12	1.43475	0.169166	0.771687
Plate04WellL13	-2.0229	0.192735	0.715039
Plate04WellL14	5.8864	0.00567948	2.24569
Plate04WellL15	-2.5145	0.0583045	1.2343
Plate04WellL16	-1.78603	0.206124	0.685872
Plate04WellL17	0.3464	0.764432	0.116661
Plate04WellL18	-0.5915	0.638281	0.194988
Plate04WellL19	0.113205	0.901401	0.0450821
Plate04WellL20	0.245452	0.790766	0.101952
Plate04WellL21	0.666545	0.494252	0.306052
Plate04WellL22	0.267404	0.772286	0.112222
Plate04WellM03	0.097622	0.914896	0.0386284
Plate04WellM04	1.34578	0.212077	0.673507
Plate04WellM05	-1.20007	0.268595	0.570902
Plate04WellM06	5.23885	0.00374368	2.4267
Plate04WellM07	-0.881805	0.421235	0.375475
Plate04WellM08	0.377134	0.688802	0.161906
Plate04WellM09	0.31126	0.74622	0.127133
Plate04WellM10	-0.365805	0.691231	0.160376
Plate04WellM11	0.332785	0.735605	0.133355
Plate04WellM12	-1.8044	0.113617	0.944556
Plate04WellM13	-0.90776	0.371238	0.430348
Plate04WellM14	1.40535	0.191598	0.717609
Plate04WellM15	0.56744	0.548693	0.26067
Plate04WellM16	-0.117855	0.901977	0.0448044
Plate04WellM17	-1.8874	0.103318	0.985825
Plate04WellM18	-0.455705	0.665135	0.17709
Plate04WellM19	0.924875	0.342397	0.46547
Plate04WellM20	0.0071708	0.993719	0.00273625
Plate04WellM21	0.999972	0.36555	0.437053
Plate04WellM22	-0.711094	0.477135	0.321359
Plate04WellN03	-0.915165	0.349791	0.456191
Plate04WellN04	-2.11505	0.0893409	1.04895
Plate04WellN05	5.09615	0.0123838	1.90714
Plate04WellN06	0.41643	0.669841	0.174028
Plate04WellN07	1.08603	0.27437	0.561663
Plate04WellN08	6.3725	0.00189925	2.72142
Plate04WellN09	-0.100715	0.912177	0.039921
Plate04WellN10	0.52856	0.574883	0.24042
Plate04WellN11	0.3473	0.795306	0.0994655
Plate04WellN12	-0.239775	0.801383	0.0961598
Plate04WellN13	0.436595	0.636987	0.19587
Plate04WellN14	14.4855	8.40678e-05	4.07537
Plate04WellN15	-0.795035	0.407844	0.389506
Plate04WellN16	-0.136035	0.883138	0.0539713
Plate04WellN17	0.100715	0.912177	0.039921
Plate04WellN18	0.82085	0.581601	0.235375
Plate04WellN19	-0.777755	0.42854	0.368009
Plate04WellN20	-0.637775	0.498333	0.30248
Plate04WellN21	-2.112	0.0887094	1.05203
Plate04WellN22	-0.25829	0.8085	0.0923202
Plate04WellO03	0.33805	0.777633	0.109225
Plate04WellO04	0.078605	0.935239	0.0290774
Plate04WellO05	0.46264	0.641048	0.193109
Plate04WellO06	0.47234	0.617522	0.209347
Plate04WellO07	0.598897	0.542067	0.265947
Plate04WellO08	-0.277452	0.763804	0.117018
Plate04WellO09	0.722611	0.477757	0.320793
Plate04WellO10	2.8912	0.0281423	1.55064
Plate04WellO11	0.294484	0.751821	0.123886
Plate04WellO12	-1.99387	0.135635	0.86763
Plate04WellO13	-0.558098	0.566264	0.246981
Plate04WellO14	4.28245	0.0436061	1.36045
Plate04WellO15	-0.018107	0.984159	0.00693467
Plate04WellO16	0.0413877	0.963776	0.0160239
Plate04WellO17	0.82335	0.564429	0.248391
Plate04WellO18	0.3826	0.825516	0.0832743
Plate04WellO19	-2.03187	0.122155	0.913089
Plate04WellO20	-1.5406	0.155843	0.807312
Plate04WellO21	-0.468315	0.637456	0.19555
Plate04WellO22	0.6156	0.653651	0.184654
Plate04WellP03	12.649	0.000199676	3.69967
Plate04WellP04	0.61345	0.52259	0.281839
Plate04WellP05	0.15161	0.869456	0.0607521
Plate04WellP06	-2.1967	0.0668655	1.1748
Plate04WellP07	1.46105	0.171441	0.765885
Plate04WellP08	-1.59945	0.136451	0.865024
Plate04WellP09	1.46318	0.210046	0.677686
Plate04WellP10	-2.80499	0.131821	0.880015
Plate04WellP11	-0.0285315	0.97504	0.0109776
Plate04WellP12	0.738846	0.462481	0.334906
Plate04WellP13	0.513753	0.600383	0.221571
Plate04WellP14	0.5353	0.759173	0.119659
Plate04WellP15	-2.6777	0.0731699	1.13567
Plate04WellP16	-0.198023	0.829497	0.0811852
Plate04WellP17	-0.958185	0.378327	0.422132
Plate04WellP18	2.11973	0.185855	0.730827
Plate04WellP19	-1.894	0.113526	0.944904
Plate04WellP20	2.057	0.159096	0.798342
Plate04WellP21	0.0788445	0.931202	0.0309562
Plate04WellP22	0.94	0.56142	0.250712
Plate05WellA03	0.482181	0.614434	0.211525
Plate05WellA04	0.95609	0.330445	0.480901
Plate05WellA05	-1.89129	0.15074	0.821771
Plate05WellA06	0.1186	0.913889	0.0391066
Plate05WellA07	0.682195	0.575286	0.240116
Plate05WellA08	-5.4316	0.0100696	1.99699
Plate05WellA09	-2.0647	0.0925646	1.03355
Plate05WellA10	0.303695	0.744517	0.128126
Plate05WellA11	0.15905	0.884544	0.0532805
Plate05WellA12	3.07055	0.0564014	1.24871
Plate05WellA13	-1.07038	0.327944	0.484201
Plate05WellA14	0.496754	0.6072	0.216668
Plate05WellA15	0.562245	0.58364	0.233855
Plate05WellA16	1.31612	0.226695	0.644558
Plate05WellA17	-0.649	0.61064	0.214215
Plate05WellA18	-0.799215	0.540019	0.267591
Plate05WellA19	-0.665795	0.492392	0.307689
Plate05WellA20	5.7112	0.0530312	1.27547
Plate05WellA21	-0.212925	0.84446	0.0734211
Plate05WellA22	-0.277334	0.765193	0.116229
Plate05WellB03	0.806745	0.440006	0.356542
Plate05WellB04	-1.11475	0.436268	0.360247
Plate05WellB05	-0.137345	0.881865	0.0545977
Plate05WellB06	-2.2812	0.0727601	1.13811
Plate05WellB07	0.634951	0.525253	0.279631
Plate05WellB08	1.76707	0.132167	0.878877
Plate05WellB09	0.829735	0.396245	0.402036
Plate05WellB10	-0.585445	0.552075	0.258002
Plate05WellB11	1.34388	0.327025	0.485419
Plate05WellB12	-1.70347	0.14267	0.845668
Plate05WellB13	0.466762	0.624682	0.204341
Plate05WellB14	-0.738585	0.453618	0.34331
Plate05WellB15	0.637425	0.501886	0.299395
Plate05WellB16	1.92785	0.478906	0.31975
Plate05WellB17	-1.50824	0.17196	0.764573
Plate05WellB18	6.31386	0.0858427	1.0663
Plate05WellB19	2.2449	0.0588488	1.23026
Plate05WellB20	1.8352	0.421071	0.375644
Plate05WellB21	-1.43589	0.258411	0.587688
Plate05WellB22	-2.1403	0.071887	1.14335
Plate05WellC03	2.03755	0.0763426	1.11723
Plate05WellC04	-1.25305	0.29687	0.527433
Plate05WellC05	12.297	0.000147476	3.83128
Plate05WellC06	-0.44689	0.675247	0.170537
Plate05WellC07	0.36814	0.744154	0.128337
Plate05WellC08	-1.10291	0.297658	0.526282
Plate05WellC09	0.106579	0.907112	0.0423393
Plate05WellC10	0.074175	0.935969	0.0287383
Plate05WellC11	-0.928375	0.342973	0.46474
Plate05WellC12	-1.04737	0.373837	0.427318
Plate05WellC13	0.424814	0.653903	0.184487
Plate05WellC14	0.396391	0.673919	0.171393
Plate05WellC15	-1.86105	0.0961191	1.01719
Plate05WellC16	-1.23432	0.31273	0.504831
Plate05WellC17	1.19605	0.235814	0.627431
Plate05WellC18	-0.298657	0.747888	0.126163
Plate05WellC19	-0.034318	0.969962	0.0132454
Plate05WellC20	-2.1057	0.0810876	1.09105
Plate05WellC21	3.1187	0.122672	0.911256
Plate05WellC22	-1.7088	0.131582	0.880802
Plate05WellD03	0.06403	0.944486	0.0248044
Plate05WellD04	3.24117	0.0776959	1.1096
Plate05WellD05	0.24002	0.807395	0.0929138
Plate05WellD06	0.199485	0.828137	0.0818981
Plate05WellD07	2.49965	0.0470535	1.32741
Plate05WellD08	0.821899	0.432326	0.364188
Plate05WellD09	0.318601	0.732698	0.135075
Plate05WellD10	0.848105	0.443499	0.353108
Plate05WellD11	-3.77715	0.0144234	1.84093
Plate05WellD12	0.29296	0.782304	0.106624
Plate05WellD13	0.533162	0.584247	0.233403
Plate05WellD14	2.21638	0.230911	0.636556
Plate05WellD15	-1.69115	0.119552	0.922445
Plate05WellD16	-4.5928	0.0113044	1.94675
Plate05WellD17	-0.946805	0.331034	0.480127
Plate05WellD18	-3.98395	0.0126696	1.89724
Plate05WellD19	0.831045	0.429656	0.366879
Plate05WellD20	3.023	0.161276	0.792429
Plate05WellD21	2.6383	0.0378317	1.42214
Plate05WellD22	0.634125	0.539988	0.267616
Plate05WellE03	-1.4954	0.175509	0.755701
Plate05WellE04	-0.87005	0.505601	0.296192
Plate05WellE05	-0.385535	0.737045	0.132506
Plate05WellE06	0.322953	0.731902	0.135547
Plate05WellE07	-1.4764	0.223759	0.650219
Plate05WellE08	0.698015	0.462621	0.334774
Plate05WellE09	-2.825	0.0299566	1.52351
Plate05WellE10	0.82192	0.513954	0.289075
Plate05WellE11	2.0006	0.0814766	1.08897
Plate05WellE12	-1.19825	0.234801	0.629299
Plate05WellE13	-2.27284	0.195709	0.708388
Plate05WellE14	0.32979	0.742273	0.129437
Plate05WellE15	2.02185	0.0853195	1.06895
Plate05WellE16	0.48468	0.60963	0.214934
Plate05WellE17	1.00784	0.344851	0.462368
Plate05WellE18	-0.261143	0.779667	0.108091
Plate05WellE19	-0.8533	0.600466	0.221512
Plate05WellE20	-1.4912	0.253442	0.596122
Plate05WellE21	-0.599897	0.54209	0.265929
Plate05WellE22	0.236349	0.798095	0.0979452
Plate05WellF03	0.09669	0.920827	0.0358218
Plate05WellF04	-0.419705	0.699887	0.154972
Plate05WellF05	14.4895	0.000157452	3.80285
Plate05WellF06	6.9953	0.00886096	2.05252
Plate05WellF07	-0.159165	0.871566	0.0596999
Plate05WellF08	-0.2192	0.84983	0.070668
Plate05WellF09	-2.25272	0.171085	0.766787
Plate05WellF10	-0.52254	0.582839	0.234451
Plate05WellF11	0.664339	0.514687	0.288457
Plate05WellF12	-0.124789	0.891693	0.0497845
Plate05WellF13	0.43472	0.641304	0.192936
Plate05WellF14	-2.0353	0.0983458	1.00724
Plate05WellF15	-2.79195	0.0582156	1.23496
Plate05WellF16	0.381255	0.681862	0.166304
Plate05WellF17	1.28377	0.376595	0.424126
Plate05WellF18	0.124789	0.891693	0.0497845
Plate05WellF19	-0.614375	0.587613	0.230908
Plate05WellF20	3.01272	0.0811942	1.09047
Plate05WellF21	0.1789	0.872199	0.0593847
Plate05WellF22	-0.710885	0.453214	0.343697
Plate05WellG03	0.1848	0.912605	0.0397171
Plate05WellG04	-0.0954085	0.916696	0.0377747
Plate05WellG05	2.84675	0.0875534	1.05773
Plate05WellG06	0.04885	0.982542	0.00764866
Plate05WellG07	1.89725	0.0920706	1.03588
Plate05WellG08	-1.22494	0.232357	0.633845
Plate05WellG09	0.96798	0.321762	0.492466
Plate05WellG10	0.460261	0.630187	0.200531
Plate05WellG11	-0.22295	0.846872	0.0721825
Plate05WellG12	-1.07405	0.312792	0.504745
Plate05WellG13	0.078081	0.931823	0.0306664
Plate05WellG14	-1.5861	0.14328	0.843814
Plate05WellG15	-0.144956	0.874293	0.0583428
Plate05WellG16	0.593885	0.535774	0.271018
Plate05WellG17	0.391	0.71721	0.144354
Plate05WellG18	0.969349	0.375924	0.4249
Plate05WellG19	-0.123961	0.892552	0.0493666
Plate05WellG20	0.241175	0.818004	0.0872443
Plate05WellG21	-3.66455	0.0128784	1.89014
Plate05WellG22	0.4709	0.790971	0.101839
Plate05WellH03	-0.52567	0.575641	0.239848
Plate05WellH04	1.03799	0.363842	0.439087
Plate05WellH05	-0.258285	0.782221	0.106671
Plate05WellH06	-0.709145	0.472915	0.325217
Plate05WellH07	-0.43537	0.670513	0.173593
Plate05WellH08	1.5521	0.45337	0.343548
Plate05WellH09	0.32452	0.724125	0.140186
Plate05WellH10	-1.52154	0.272121	0.565238
Plate05WellH11	-0.926938	0.400606	0.397283
Plate05WellH12	1.65658	0.175042	0.756857
Plate05WellH13	-1.86408	0.163936	0.785326
Plate05WellH14	1.22375	0.457299	0.3398
Plate05WellH15	1.28943	0.31258	0.505039
Plate05WellH16	2.10909	0.108903	0.962962
Plate05WellH17	-0.1105	0.922557	0.0350067
Plate05WellH18	-0.5571	0.685696	0.163868
Plate05WellH19	-0.099705	0.913462	0.0393094
Plate05WellH20	-0.868637	0.410835	0.386333
Plate05WellH21	-0.443708	0.642521	0.192113
Plate05WellH22	1.34747	0.199493	0.700073
Plate05WellI03	-1.79994	0.213941	0.669706
Plate05WellI04	0.421044	0.657178	0.182317
Plate05WellI05	-0.58547	0.5367	0.270268
Plate05WellI06	0.283435	0.760503	0.118899
Plate05WellI07	-0.48916	0.619328	0.208079
Plate05WellI08	-2.2319	0.0848688	1.07125
Plate05WellI09	0.7698	0.420518	0.376215
Plate05WellI10	0.06555	0.951854	0.0214296
Plate05WellI11	-0.05965	0.959105	0.018134
Plate05WellI12	0.427075	0.651557	0.186048
Plate05WellI13	-0.62045	0.661604	0.179402
Plate05WellI14	-0.6596	0.667944	0.17526
Plate05WellI15	0.890401	0.404675	0.392893
Plate05WellI16	-0.607315	0.519807	0.284158
Plate05WellI17	0.298341	0.748684	0.125701
Plate05WellI18	-1.57655	0.157137	0.803722
Plate05WellI19	-0.9153	0.513454	0.289499
Plate05WellI20	-0.20774	0.845656	0.0728065
Plate05WellI21	1.11573	0.288775	0.539441
Plate05WellI22	1.38922	0.331498	0.479519
Plate05WellJ03	0.169905	0.862547	0.0642172
Plate05WellJ04	-0.510985	0.623915	0.204875
Plate05WellJ05	1.9346	0.0878522	1.05625
Plate05WellJ06	8.07415	0.0347916	1.45853
Plate05WellJ07	0.17306	0.860276	0.0653621
Plate05WellJ08	1.8871	0.113928	0.94337
Plate05WellJ09	0.889275	0.430519	0.366007
Plate05WellJ10	1.87667	0.225105	0.647616
Plate05WellJ11	-0.501685	0.613604	0.212112
Plate05WellJ12	0.09923	0.921199	0.0356466
Plate05WellJ13	-0.651856	0.519555	0.284369
Plate05WellJ14	-0.045125	0.960773	0.0173791
Plate05WellJ15	1.5572	0.143206	0.844039
Plate05WellJ16	-0.825205	0.390117	0.408805
Plate05WellJ17	-1.14865	0.291521	0.53533
Plate05WellJ18	0.1567	0.883495	0.0537958
Plate05WellJ19	-0.227534	0.804277	0.0945944
Plate05WellJ20	-0.149635	0.878672	0.0561734
Plate05WellJ21	-0.165505	0.856154	0.0674482
Plate05WellJ22	1.10286	0.361914	0.441395
Plate05WellK03	-0.684395	0.495124	0.305286
Plate05WellK04	-0.314057	0.735316	0.133526
Plate05WellK05	0.947575	0.424109	0.372522
Plate05WellK06	-0.23307	0.806513	0.0933888
Plate05WellK07	-0.32835	0.765378	0.116124
Plate05WellK08	2.7401	0.0330772	1.48047
Plate05WellK09	1.0399	0.318062	0.497489
Plate05WellK10	0.606205	0.518342	0.285383
Plate05WellK11	0.73469	0.457322	0.339778
Plate05WellK12	0.42725	0.732782	0.135025
Plate05WellK13	-2.54075	0.04325	1.36401
Plate05WellK14	0.391516	0.680218	0.167352
Plate05WellK15	0.205105	0.822467	0.0848816
Plate05WellK16	-1.50816	0.253717	0.59565
Plate05WellK17	-1.32728	0.208153	0.681617
Plate05WellK18	-0.43672	0.640762	0.193303
Plate05WellK19	0.64699	0.55333	0.257016
Plate05WellK20	0.016095	0.987281	0.00555931
Plate05WellK21	-0.464825	0.620828	0.207029
Plate05WellK22	0.371246	0.69231	0.159699
Plate05WellL03	1.04241	0.290549	0.53678
Plate05WellL04	-1.49486	0.192594	0.715356
Plate05WellL05	-2.41635	0.0963257	1.01626
Plate05WellL06	1.11737	0.296468	0.528023
Plate05WellL07	0.19437	0.834581	0.0785313
Plate05WellL08	1.1657	0.245707	0.609583
Plate05WellL09	0.063295	0.946591	0.0238376
Plate05WellL10	-0.57809	0.542073	0.265942
Plate05WellL11	0.38914	0.673558	0.171625
Plate05WellL12	0.860755	0.388387	0.410736
Plate05WellL13	-0.22619	0.832396	0.0796698
Plate05WellL14	2.8698	0.0295718	1.52912
Plate05WellL15	-0.779935	0.419876	0.376879
Plate05WellL16	-5.1346	0.0309189	1.50978
Plate05WellL17	0.506045	0.62237	0.205952
Plate05WellL18	0.48075	0.664321	0.177622
Plate05WellL19	-1.2077	0.306038	0.514224
Plate05WellL20	2.7888	0.209277	0.679278
Plate05WellL21	-0.531753	0.584419	0.233276
Plate05WellL22	1.3646	0.336387	0.473161
Plate05WellM03	13.1805	0.000902848	3.04439
Plate05WellM04	-0.901658	0.404139	0.393469
Plate05WellM05	-0.347095	0.75492	0.122099
Plate05WellM06	-0.71096	0.457932	0.339199
Plate05WellM07	-0.06546	0.949797	0.0223691
Plate05WellM08	-1.03737	0.292611	0.533709
Plate05WellM09	-0.852477	0.425984	0.370607
Plate05WellM10	0.474863	0.622273	0.206019
Plate05WellM11	-0.81092	0.40173	0.396066
Plate05WellM12	0.59542	0.526645	0.278482
Plate05WellM13	-0.597055	0.57332	0.241603
Plate05WellM14	0.17655	0.903732	0.0439601
Plate05WellM15	-0.931401	0.389367	0.409641
Plate05WellM16	-1.85058	0.150327	0.822964
Plate05WellM17	0.811475	0.398315	0.399773
Plate05WellM18	-0.859799	0.416645	0.380234
Plate05WellM19	1.33149	0.267648	0.572435
Plate05WellM20	-0.507345	0.621365	0.206653
Plate05WellM21	8.54545	0.000976481	3.01034
Plate05WellM22	0.0646295	0.943527	0.0252455
Plate05WellN03	0.1224	0.923774	0.0344344
Plate05WellN04	0.933	0.346422	0.460394
Plate05WellN05	-0.69936	0.514915	0.288265
Plate05WellN06	0.0390925	0.965789	0.0151179
Plate05WellN07	-0.712051	0.482927	0.316119
Plate05WellN08	0.209086	0.820303	0.0860255
Plate05WellN09	-2.9432	0.0315505	1.50099
Plate05WellN10	-0.044765	0.961038	0.0172596
Plate05WellN11	-0.08775	0.941566	0.0261491
Plate05WellN12	-0.12411	0.891895	0.0496864
Plate05WellN13	1.0791	0.28306	0.548121
Plate05WellN14	-0.484351	0.616821	0.209841
Plate05WellN15	-1.07126	0.301476	0.520748
Plate05WellN16	-0.114882	0.899841	0.0458342
Plate05WellN17	-0.124756	0.891526	0.0498659
Plate05WellN18	0.51822	0.586728	0.231563
Plate05WellN19	0.540505	0.562668	0.249748
Plate05WellN20	0.1003	0.927198	0.0328277
Plate05WellN21	0.26091	0.798296	0.0978363
Plate05WellN22	-0.97335	0.606632	0.217075
Plate05WellO03	-2.546	0.0488087	1.3115
Plate05WellO04	-0.274973	0.766759	0.115341
Plate05WellO05	-1.71085	0.116551	0.933484
Plate05WellO06	0.731435	0.481981	0.31697
Plate05WellO07	-0.761699	0.459056	0.338134
Plate05WellO08	-0.11651	0.902152	0.0447203
Plate05WellO09	-3.87875	0.0106837	1.97128
Plate05WellO10	-0.262146	0.777066	0.109542
Plate05WellO11	-1.25162	0.277535	0.556682
Plate05WellO12	1.3887	0.326125	0.486616
Plate05WellO13	-1.1473	0.251396	0.599642
Plate05WellO14	1.02224	0.340105	0.468387
Plate05WellO15	1.866	0.207825	0.682302
Plate05WellO16	1.29698	0.214035	0.669514
Plate05WellO17	0.139414	0.878841	0.0560896
Plate05WellO18	1.51046	0.171735	0.765141
Plate05WellO19	1.29515	0.296267	0.528317
Plate05WellO20	0.754238	0.460514	0.336757
Plate05WellO21	1.23565	0.222483	0.652703
Plate05WellO22	1.76275	0.11148	0.952803
Plate05WellP03	0.666645	0.559453	0.252236
Plate05WellP04	1.8495	0.102709	0.988391
Plate05WellP05	0.268145	0.774454	0.111004
Plate05WellP06	-0.61963	0.51069	0.291842
Plate05WellP07	-1.11806	0.365283	0.43737
Plate05WellP08	-0.79413	0.416701	0.380175
Plate05WellP09	-1.6509	0.160966	0.793265
Plate05WellP10	1.28575	0.28676	0.542482
Plate05WellP11	0.917755	0.362835	0.440291
Plate05WellP12	-2.55175	0.0446027	1.35064
Plate05WellP13	0.7222	0.576536	0.239174
Plate05WellP14	0.658895	0.51226	0.29051
Plate05WellP15	0.72843	0.454179	0.342773
Plate05WellP16	-0.293665	0.787798	0.103585
Plate05WellP17	1.36155	0.39964	0.398331
Plate05WellP18	0.241732	0.793351	0.100535
Plate05WellP19	-0.3776	0.799271	0.097306
Plate05WellP20	-0.941697	0.384395	0.415222
Plate05WellP21	0.44983	0.700256	0.154743
Plate05WellP22	0.191845	0.845259	0.0730103
Plate06WellA03	-1.05492	0.339947	0.468589
Plate06WellA04	-1.7398	0.129761	0.886857
Plate06WellA05	-1.27607	0.375265	0.425662
Plate06WellA06	-2.84975	0.0325289	1.48773
Plate06WellA07	-0.38475	0.756372	0.121265
Plate06WellA08	2.82144	0.1727	0.762709
Plate06WellA09	1.39901	0.270642	0.567605
Plate06WellA10	0.055316	0.951597	0.0215468
Plate06WellA11	-0.173875	0.852729	0.0691891
Plate06WellA12	0.45485	0.62608	0.20337
Plate06WellA13	0.38445	0.764738	0.116487
Plate06WellA14	0.833775	0.385796	0.413643
Plate06WellA15	-2.3755	0.0514006	1.28903
Plate06WellA16	0.264	0.899477	0.0460102
Plate06WellA17	-0.67721	0.526463	0.278632
Plate06WellA18	-0.2924	0.831797	0.0799827
Plate06WellA19	0.25435	0.857718	0.0666556
Plate06WellA20	0.959475	0.331803	0.47912
Plate06WellA21	5.74445	0.184352	0.734352
Plate06WellA22	-1.82656	0.283549	0.547372
Plate06WellB03	-0.30363	0.741611	0.129824
Plate06WellB04	2.82245	0.112828	0.947585
Plate06WellB05	1.02163	0.384238	0.4154
Plate06WellB06	0.600925	0.521728	0.282556
Plate06WellB07	0.178503	0.846136	0.07256
Plate06WellB08	1.76614	0.212401	0.672843
Plate06WellB09	-1.68972	0.160648	0.794126
Plate06WellB10	-0.13746	0.882016	0.0545234
Plate06WellB11	11.507	0.00369731	2.43211
Plate06WellB12	2.9743	0.0734553	1.13398
Plate06WellB13	-0.042085	0.964009	0.0159191
Plate06WellB14	1.85441	0.220623	0.656348
Plate06WellB15	-0.533325	0.568423	0.245328
Plate06WellB16	-2.5583	0.0972453	1.01213
Plate06WellB17	-0.263405	0.793084	0.100681
Plate06WellB18	0.14421	0.874433	0.0582735
Plate06WellB19	-1.3372	0.194032	0.712126
Plate06WellB20	-1.15311	0.303298	0.51813
Plate06WellB21	-1.27395	0.211451	0.674789
Plate06WellB22	1.61755	0.144253	0.840875
Plate06WellC03	-1.19637	0.361495	0.441898
Plate06WellC04	1.78415	0.405053	0.392488
Plate06WellC05	-0.99421	0.356215	0.448288
Plate06WellC06	1.39846	0.266421	0.574431
Plate06WellC07	0.25995	0.789669	0.102555
Plate06WellC08	0.36083	0.699927	0.154947
Plate06WellC09	0.21575	0.846363	0.0724435
Plate06WellC10	-2.4638	0.0569202	1.24473
Plate06WellC11	-4.5007	0.0066799	2.17523
Plate06WellC12	0.746345	0.489018	0.310675
Plate06WellC13	-2.04825	0.0915203	1.03848
Plate06WellC14	1.93474	0.141259	0.849983
Plate06WellC15	-0.65535	0.63326	0.198418
Plate06WellC16	1.62776	0.316747	0.499288
Plate06WellC17	-0.927715	0.340128	0.468358
Plate06WellC18	1.00106	0.353923	0.451091
Plate06WellC19	-1.30478	0.284961	0.545214
Plate06WellC20	0.888528	0.404641	0.39293
Plate06WellC21	-0.97988	0.388115	0.411039
Plate06WellC22	15.0685	6.5244e-05	4.18546
Plate06WellD03	1.72549	0.185976	0.730542
Plate06WellD04	-0.382185	0.689712	0.161332
Plate06WellD05	-0.127955	0.899544	0.0459776
Plate06WellD06	0.494	0.597562	0.223617
Plate06WellD07	-0.337585	0.737909	0.131997
Plate06WellD08	0.08515	0.957686	0.0187768
Plate06WellD09	-0.91559	0.383568	0.416157
Plate06WellD10	-0.544965	0.586854	0.23147
Plate06WellD11	2.59397	0.133261	0.875298
Plate06WellD12	4.23865	0.0106999	1.97062
Plate06WellD13	18.0305	0.000179413	3.74615
Plate06WellD14	0.3917	0.685406	0.164052
Plate06WellD15	-2.5518	0.0412143	1.38495
Plate06WellD16	-0.1305	0.904706	0.0434924
Plate06WellD17	3.9556	0.0312381	1.50532
Plate06WellD18	-2.10865	0.0712115	1.14745
Plate06WellD19	-0.84084	0.389911	0.409034
Plate06WellD20	-0.18315	0.886501	0.0523209
Plate06WellD21	-2.43235	0.0671491	1.17296
Plate06WellD22	-1.41102	0.191862	0.71701
Plate06WellE03	-0.032825	0.972706	0.0120185
Plate06WellE04	1.93876	0.210222	0.677322
Plate06WellE05	0.866822	0.414579	0.382393
Plate06WellE06	2.50505	0.0433669	1.36284
Plate06WellE07	-0.33109	0.726119	0.138992
Plate06WellE08	3.15785	0.0228091	1.64189
Plate06WellE09	0.819515	0.393066	0.405535
Plate06WellE10	0.704628	0.493316	0.306875
Plate06WellE11	-2.19385	0.0627395	1.20246
Plate06WellE12	-0.646872	0.517225	0.28632
Plate06WellE13	-0.31083	0.764734	0.11649
Plate06WellE14	-1.73095	0.219797	0.657979
Plate06WellE15	0.119358	0.896097	0.0476448
Plate06WellE16	1.70358	0.265345	0.576189
Plate06WellE17	-0.132134	0.885029	0.0530424
Plate06WellE18	1.25977	0.22539	0.647065
Plate06WellE19	-2.10185	0.0926948	1.03294
Plate06WellE20	-0.612695	0.517987	0.285681
Plate06WellE21	0.03925	0.977178	0.0100262
Plate06WellE22	0.28665	0.803554	0.0949848
Plate06WellF03	1.99849	0.118733	0.925427
Plate06WellF04	-0.281349	0.761521	0.118318
Plate06WellF05	10.0637	0.0474215	1.32402
Plate06WellF06	-0.71184	0.467128	0.330564
Plate06WellF07	1.98135	0.0830454	1.08068
Plate06WellF08	-0.10784	0.912663	0.0396897
Plate06WellF09	0.523	0.74246	0.129327
Plate06WellF10	0.11108	0.903334	0.0441519
Plate06WellF11	0.537153	0.577378	0.23854
Plate06WellF12	-0.099516	0.913276	0.0393981
Plate06WellF13	0.206535	0.825232	0.083424
Plate06WellF14	0.249425	0.819243	0.0865872
Plate06WellF15	0.44816	0.700943	0.154317
Plate06WellF16	-0.9084	0.370008	0.431789
Plate06WellF17	-1.60225	0.146608	0.833842
Plate06WellF18	0.0793	0.950271	0.0221526
Plate06WellF19	0.207295	0.828629	0.0816396
Plate06WellF20	-1.60648	0.282081	0.549627
Plate06WellF21	-0.98827	0.355027	0.449738
Plate06WellF22	0.0812785	0.928995	0.0319868
Plate06WellG03	-0.11005	0.922228	0.0351618
Plate06WellG04	8.10623	0.0941347	1.02625
Plate06WellG05	-0.65315	0.608581	0.215682
Plate06WellG06	15.5965	0.000367797	3.43439
Plate06WellG07	-2.55935	0.0429476	1.36706
Plate06WellG08	-5.29035	0.0108735	1.96363
Plate06WellG09	0.82218	0.485	0.314259
Plate06WellG10	0.80177	0.416474	0.380412
Plate06WellG11	0.225062	0.808026	0.0925744
Plate06WellG12	14.972	0.000226309	3.6453
Plate06WellG13	0.946815	0.335806	0.473911
Plate06WellG14	-0.364747	0.697226	0.156626
Plate06WellG15	-1.31015	0.204353	0.689618
Plate06WellG16	-0.46574	0.693016	0.159257
Plate06WellG17	0.15295	0.866917	0.0620226
Plate06WellG18	-0.068918	0.939792	0.0269685
Plate06WellG19	-1.2301	0.25536	0.592847
Plate06WellG20	-5.3696	0.00485681	2.31365
Plate06WellG21	-1.6127	0.13357	0.874293
Plate06WellG22	2.1761	0.0675536	1.17035
Plate06WellH03	-0.009045	0.992204	0.00339883
Plate06WellH04	0.433358	0.648079	0.188372
Plate06WellH05	-0.0688774	0.939807	0.0269612
Plate06WellH06	-1.42127	0.26604	0.575053
Plate06WellH07	0.538172	0.58016	0.236452
Plate06WellH08	-4.93905	0.00756233	2.12134
Plate06WellH09	0.356899	0.702878	0.15312
Plate06WellH10	-2.06372	0.254423	0.594443
Plate06WellH11	0.313413	0.737304	0.132353
Plate06WellH12	0.562295	0.554874	0.255806
Plate06WellH13	-0.41244	0.672867	0.172071
Plate06WellH14	-0.252752	0.784063	0.105649
Plate06WellH15	0.291835	0.750743	0.124508
Plate06WellH16	0.363011	0.697734	0.15631
Plate06WellH17	-0.711091	0.481602	0.317312
Plate06WellH18	-0.748962	0.463383	0.33406
Plate06WellH19	1.10273	0.30034	0.522386
Plate06WellH20	-0.373029	0.691064	0.160482
Plate06WellH21	-1.95928	0.14247	0.846276
Plate06WellH22	0.028269	0.975252	0.0108833
Plate06WellI03	-0.682915	0.546208	0.262642
Plate06WellI04	0.043075	0.963876	0.0159788
Plate06WellI05	-0.492127	0.607802	0.216238
Plate06WellI06	-0.66697	0.594423	0.225904
Plate06WellI07	-0.25683	0.780008	0.107901
Plate06WellI08	1.86612	0.129859	0.886529
Plate06WellI09	-2.15754	0.109783	0.959463
Plate06WellI10	0.88996	0.377776	0.422765
Plate06WellI11	-0.363928	0.699232	0.155379
Plate06WellI12	0.36598	0.691312	0.160326
Plate06WellI13	-0.309965	0.744655	0.128045
Plate06WellI14	-0.564895	0.598467	0.222959
Plate06WellI15	0.08555	0.940289	0.0267388
Plate06WellI16	1.17815	0.240992	0.617997
Plate06WellI17	1.28442	0.253183	0.596565
Plate06WellI18	-1.4627	0.173058	0.761808
Plate06WellI19	-0.460395	0.620724	0.207102
Plate06WellI20	1.98443	0.214148	0.669286
Plate06WellI21	0.4649	0.759021	0.119746
Plate06WellI22	-0.356625	0.722017	0.141453
Plate06WellJ03	-0.33445	0.728407	0.137626
Plate06WellJ04	-1.25878	0.305537	0.514936
Plate06WellJ05	3.89025	0.0343458	1.46413
Plate06WellJ06	-0.332369	0.72185	0.141553
Plate06WellJ07	0.828853	0.429212	0.367328
Plate06WellJ08	0.73538	0.452075	0.34479
Plate06WellJ09	-2.34782	0.147696	0.830632
Plate06WellJ10	-1.33875	0.193314	0.713738
Plate06WellJ11	0.0804445	0.929682	0.0316654
Plate06WellJ12	-1.41962	0.224235	0.649297
Plate06WellJ13	-0.296835	0.772561	0.112067
Plate06WellJ14	-3.74545	0.0225056	1.64771
Plate06WellJ15	0.435992	0.646861	0.189189
Plate06WellJ16	-1.83822	0.209563	0.678686
Plate06WellJ17	-4.9199	0.00905486	2.04312
Plate06WellJ18	5.981	0.00893938	2.04869
Plate06WellJ19	1.90005	0.108614	0.964115
Plate06WellJ20	0.249462	0.787389	0.103811
Plate06WellJ21	9.58425	0.016635	1.77898
Plate06WellJ22	-1.10312	0.324847	0.48832
Plate06WellK03	-0.123984	0.892588	0.0493488
Plate06WellK04	-1.8339	0.100471	0.99796
Plate06WellK05	0.192075	0.847114	0.0720582
Plate06WellK06	-1.6737	0.122321	0.912499
Plate06WellK07	0.0218146	0.980896	0.00837698
Plate06WellK08	0.594913	0.548125	0.26112
Plate06WellK09	8.84172	0.110315	0.957366
Plate06WellK10	5.2986	0.0301749	1.52035
Plate06WellK11	-0.1447	0.87648	0.0572582
Plate06WellK12	-1.79355	0.115632	0.936923
Plate06WellK13	-0.511065	0.625609	0.203697
Plate06WellK14	-0.84877	0.467429	0.330284
Plate06WellK15	2.15906	0.152605	0.816433
Plate06WellK16	-0.882305	0.365195	0.437475
Plate06WellK17	5.75425	0.00263468	2.57927
Plate06WellK18	-1.47098	0.204494	0.68932
Plate06WellK19	1.6535	0.172406	0.763447
Plate06WellK20	-0.335505	0.715252	0.145541
Plate06WellK21	0.827435	0.391991	0.406724
Plate06WellK22	0.588973	0.553776	0.256666
Plate06WellL03	-0.94968	0.330693	0.480576
Plate06WellL04	-1.0372	0.397031	0.401176
Plate06WellL05	0.23371	0.803167	0.0951944
Plate06WellL06	-1.14427	0.341948	0.46604
Plate06WellL07	-0.654615	0.563943	0.248765
Plate06WellL08	-1.39845	0.180201	0.744244
Plate06WellL09	0.6298	0.642532	0.192105
Plate06WellL10	-1.19735	0.264437	0.577678
Plate06WellL11	-1.70231	0.148826	0.827322
Plate06WellL12	-3.0958	0.0228911	1.64033
Plate06WellL13	1.24945	0.22098	0.655647
Plate06WellL14	1.95355	0.116015	0.935485
Plate06WellL15	2.97675	0.027609	1.55895
Plate06WellL16	-0.185355	0.859572	0.0657176
Plate06WellL17	1.20836	0.370146	0.431627
Plate06WellL18	0.39503	0.693235	0.15912
Plate06WellL19	0.75332	0.430959	0.365564
Plate06WellL20	-0.4136	0.680027	0.167474
Plate06WellL21	2.39785	0.081492	1.08888
Plate06WellL22	0.5863	0.577101	0.238748
Plate06WellM03	0.78108	0.486587	0.312839
Plate06WellM04	-1.086	0.465715	0.33188
Plate06WellM05	0.746872	0.469304	0.328545
Plate06WellM06	6.02656	0.151367	0.81997
Plate06WellM07	-0.348045	0.753885	0.122695
Plate06WellM08	-1.83182	0.206539	0.684997
Plate06WellM09	1.04113	0.341597	0.466486
Plate06WellM10	-2.38795	0.0566055	1.24714
Plate06WellM11	0.0306405	0.973194	0.0118007
Plate06WellM12	-2.15875	0.0947027	1.02364
Plate06WellM13	0.8009	0.403442	0.394219
Plate06WellM14	-0.957497	0.380287	0.419888
Plate06WellM15	0.432	0.702925	0.153091
Plate06WellM16	1.80447	0.235405	0.628184
Plate06WellM17	0.0127712	0.988815	0.00488504
Plate06WellM18	-1.9535	0.0874683	1.05815
Plate06WellM19	-0.556899	0.569698	0.244355
Plate06WellM20	8.77256	0.0915961	1.03812
Plate06WellM21	2.26966	0.100933	0.995968
Plate06WellM22	-1.8045	0.231396	0.635644
Plate06WellN03	2.32551	0.212218	0.673217
Plate06WellN04	0.0882	0.938775	0.0274385
Plate06WellN05	-0.460838	0.631591	0.199564
Plate06WellN06	-2.2023	0.0620312	1.20739
Plate06WellN07	0.1169	0.922853	0.0348676
Plate06WellN08	-3.35184	0.10185	0.992039
Plate06WellN09	0.88738	0.3864	0.412962
Plate06WellN10	-3.1801	0.057517	1.2402
Plate06WellN11	0.15449	0.868004	0.0614782
Plate06WellN12	0.604946	0.541397	0.266484
Plate06WellN13	-1.50245	0.154349	0.811497
Plate06WellN14	-0.279995	0.766614	0.115423
Plate06WellN15	1.26615	0.216014	0.665519
Plate06WellN16	1.06621	0.332222	0.478572
Plate06WellN17	0.05373	0.954251	0.0203373
Plate06WellN18	-0.317845	0.766061	0.115736
Plate06WellN19	2.62655	0.0922936	1.03483
Plate06WellN20	0.106089	0.907478	0.042164
Plate06WellN21	-0.21135	0.853416	0.0688392
Plate06WellN22	-1.08008	0.313015	0.504436
Plate06WellO03	0.774655	0.429487	0.36705
Plate06WellO04	3.32795	0.0210958	1.6758
Plate06WellO05	-0.524565	0.603202	0.219537
Plate06WellO06	0.1108	0.921855	0.0353375
Plate06WellO07	-0.488068	0.611554	0.213565
Plate06WellO08	1.58704	0.205157	0.687913
Plate06WellO09	-1.21948	0.231207	0.635999
Plate06WellO10	0.50326	0.608694	0.215601
Plate06WellO11	-0.217505	0.829296	0.0812902
Plate06WellO12	-0.788328	0.446332	0.350342
Plate06WellO13	-1.69725	0.130847	0.883237
Plate06WellO14	0.06139	0.948452	0.0229847
Plate06WellO15	-1.08166	0.35831	0.445741
Plate06WellO16	16.84	0.000319901	3.49498
Plate06WellO17	-3.47475	0.137075	0.863043
Plate06WellO18	-1.07865	0.496291	0.304264
Plate06WellO19	-0.00822295	0.992798	0.00313909
Plate06WellO20	0.456325	0.643887	0.19119
Plate06WellO21	1.32098	0.209625	0.678557
Plate06WellO22	-1.06944	0.306199	0.513996
Plate06WellP03	0.147595	0.872796	0.0590874
Plate06WellP04	-0.182595	0.841648	0.0748694
Plate06WellP05	3.16765	0.324568	0.488695
Plate06WellP06	0.43382	0.656175	0.182981
Plate06WellP07	-0.188405	0.858976	0.0660191
Plate06WellP08	-0.46175	0.62169	0.206426
Plate06WellP09	0.422193	0.656093	0.183035
Plate06WellP10	2.04335	0.0871583	1.05969
Plate06WellP11	-1.24905	0.221707	0.65422
Plate06WellP12	-0.54888	0.560649	0.251309
Plate06WellP13	-0.956335	0.339859	0.468701
Plate06WellP14	1.70669	0.139453	0.855571
Plate06WellP15	-0.623785	0.517842	0.285802
Plate06WellP16	-0.0278986	0.975571	0.0107411
Plate06WellP17	16.414	0.000513415	3.28953
Plate06WellP18	4.85545	0.0468352	1.32943
Plate06WellP19	0.413571	0.66073	0.179976
Plate06WellP20	1.0549	0.285465	0.544446
Plate06WellP21	0.62353	0.603549	0.219288
Plate06WellP22	-0.92199	0.451216	0.345615
Plate07WellA03	3.30585	0.0239181	1.62127
Plate07WellA04	0.85075	0.632617	0.198859
Plate07WellA05	1.52153	0.230499	0.637332
Plate07WellA06	0.131105	0.886015	0.052559
Plate07WellA07	-2.83177	0.0886729	1.05221
Plate07WellA08	1.35459	0.221854	0.653933
Plate07WellA09	-0.623077	0.532379	0.273779
Plate07WellA10	2.8031	0.045925	1.33795
Plate07WellA11	-0.556495	0.551625	0.258356
Plate07WellA12	-1.47476	0.227436	0.64314
Plate07WellA13	0.00735	0.994332	0.00246857
Plate07WellA14	2.00241	0.194611	0.710832
Plate07WellA15	-0.11335	0.929123	0.0319267
Plate07WellA16	4.17605	0.326123	0.486619
Plate07WellA17	0.9888	0.638538	0.194813
Plate07WellA18	-0.509055	0.586448	0.231771
Plate07WellA19	-1.2258	0.434442	0.362068
Plate07WellA20	-3.0087	0.0601737	1.22059
Plate07WellA21	-0.4771	0.727537	0.138145
Plate07WellA22	-0.41859	0.709514	0.149039
Plate07WellB03	0.986861	0.368477	0.433589
Plate07WellB04	0.03448	0.970206	0.0131358
Plate07WellB05	-2.9929	0.0259876	1.58523
Plate07WellB06	1.80555	0.122359	0.912364
Plate07WellB07	-0.53874	0.613678	0.21206
Plate07WellB08	-0.3469	0.787778	0.103596
Plate07WellB09	-2.2299	0.062974	1.20084
Plate07WellB10	1.84385	0.103346	0.985705
Plate07WellB11	-0.56822	0.546792	0.262178
Plate07WellB12	0.47645	0.613929	0.211882
Plate07WellB13	0.354175	0.716035	0.145066
Plate07WellB14	0.965395	0.388344	0.410784
Plate07WellB15	-1.24556	0.280536	0.552011
Plate07WellB16	0.0456235	0.960086	0.0176899
Plate07WellB17	15.5085	0.000605659	3.21777
Plate07WellB18	0.06555	0.952258	0.0212452
Plate07WellB19	3.20925	0.300702	0.521864
Plate07WellB20	0.295255	0.748313	0.125917
Plate07WellB21	-1.62245	0.131036	0.88261
Plate07WellB22	-1.54625	0.147153	0.832231
Plate07WellC03	2.11618	0.186849	0.728509
Plate07WellC04	0.34056	0.723074	0.140817
Plate07WellC05	-0.65552	0.51742	0.286157
Plate07WellC06	-0.013105	0.98963	0.0045273
Plate07WellC07	1.45295	0.167034	0.777196
Plate07WellC08	-0.95397	0.332599	0.478079
Plate07WellC09	0.926625	0.355336	0.449361
Plate07WellC10	0.741058	0.474882	0.323415
Plate07WellC11	-1.6144	0.144472	0.840217
Plate07WellC12	0.6656	0.564727	0.248161
Plate07WellC13	8.3296	0.000831739	3.08001
Plate07WellC14	-0.472969	0.622088	0.206148
Plate07WellC15	-0.63549	0.555328	0.255451
Plate07WellC16	-0.420675	0.693675	0.158844
Plate07WellC17	-1.69412	0.21593	0.665688
Plate07WellC18	0.330835	0.719863	0.14275
Plate07WellC19	-0.10768	0.908546	0.0416532
Plate07WellC20	-0.012925	0.989146	0.00473964
Plate07WellC21	-0.356785	0.716088	0.145034
Plate07WellC22	-1.7337	0.116081	0.935239
Plate07WellD03	0.0697958	0.938986	0.0273409
Plate07WellD04	0.0746955	0.934679	0.0293376
Plate07WellD05	-0.217655	0.829691	0.0810838
Plate07WellD06	-0.00645	0.995216	0.00208271
Plate07WellD07	1.7007	0.12809	0.892486
Plate07WellD08	-0.02118	0.983149	0.00738059
Plate07WellD09	0.078828	0.931286	0.0309169
Plate07WellD10	-0.198705	0.831713	0.0800266
Plate07WellD11	2.61553	0.159175	0.798126
Plate07WellD12	-1.47312	0.175663	0.755319
Plate07WellD13	0.82118	0.487142	0.312345
Plate07WellD14	0.52645	0.74971	0.125107
Plate07WellD15	-1.8619	0.128114	0.892405
Plate07WellD16	-0.794535	0.425815	0.370779
Plate07WellD17	1.08702	0.332688	0.477964
Plate07WellD18	-1.31973	0.281868	0.549954
Plate07WellD19	-1.2146	0.229382	0.63944
Plate07WellD20	-0.344005	0.709538	0.149024
Plate07WellD21	13.4975	9.8855e-05	4.005
[truncated: 12,401 more rows]

## Sheet: Maybridge_HitThreshold
	-log10 pvalue threshold >	1.30103
	B-score high threshold >	2.06731
	B-score low threshold <	-2.17486

## Sheet: Maybridge384-96 conversion
		384-well plate (border indexes) mapped to 96-well plate (interior indexes)																													original 96-well plates
		1	2	3	4	5	6	7	8	9	10	11	12	13	14	15	16	17	18	19	20	21	22	23	24					384-well screening plate	plate1	plate2	plate3	plate4
	A	A1	A1	A2	A2	A3	A3	A4	A4	A5	A5	A6	A6	A7	A7	A8	A8	A9	A9	A10	A10	A11	A11	A12	A12					1	1	2	3	4
	B	A1	A1	A2	A2	A3	A3	A4	A4	A5	A5	A6	A6	A7	A7	A8	A8	A9	A9	A10	A10	A11	A11	A12	A12					2	5	6	7	8
	C	B1	B1	B2	B2	B3	B3	B4	B4	B5	B5	B6	B6	B7	B7	B8	B8	B9	B9	B10	B10	B11	B11	B12	B12					3	9	10	11	12
	D	B1	B1	B2	B2	B3	B3	B4	B4	B5	B5	B6	B6	B7	B7	B8	B8	B9	B9	B10	B10	B11	B11	B12	B12					4	13	14	15	16
	E	C1	C1	C2	C2	C3	C3	C4	C4	C5	C5	C6	C6	C7	C7	C8	C8	C9	C9	C10	C10	C11	C11	C12	C12					5	17	18	19	20
	F	C1	C1	C2	C2	C3	C3	C4	C4	C5	C5	C6	C6	C7	C7	C8	C8	C9	C9	C10	C10	C11	C11	C12	C12					6	21	22	23	24
	G	D1	D1	D2	D2	D3	D3	D4	D4	D5	D5	D6	D6	D7	D7	D8	D8	D9	D9	D10	D10	D11	D11	D12	D12					7	25	26	27	28
	H	D1	D1	D2	D2	D3	D3	D4	D4	D5	D5	D6	D6	D7	D7	D8	D8	D9	D9	D10	D10	D11	D11	D12	D12					8	29	30	31	32
	I	E1	E1	E2	E2	E3	E3	E4	E4	E5	E5	E6	E6	E7	E7	E8	E8	E9	E9	E10	E10	E11	E11	E12	E12					9	33	34	35	36
	J	E1	E1	E2	E2	E3	E3	E4	E4	E5	E5	E6	E6	E7	E7	E8	E8	E9	E9	E10	E10	E11	E11	E12	E12					10	37	38	39	40
	K	F1	F1	F2	F2	F3	F3	F4	F4	F5	F5	F6	F6	F7	F7	F8	F8	F9	F9	F10	F10	F11	F11	F12	F12					11	41	42	43	44
	L	F1	F1	F2	F2	F3	F3	F4	F4	F5	F5	F6	F6	F7	F7	F8	F8	F9	F9	F10	F10	F11	F11	F12	F12					12	45	46	47	48
	M	G1	G1	G2	G2	G3	G3	G4	G4	G5	G5	G6	G6	G7	G7	G8	G8	G9	G9	G10	G10	G11	G11	G12	G12					13	49	50	51	52
	N	G1	G1	G2	G2	G3	G3	G4	G4	G5	G5	G6	G6	G7	G7	G8	G8	G9	G9	G10	G10	G11	G11	G12	G12					14	53	54	55	56
	O	H1	H1	H2	H2	H3	H3	H4	H4	H5	H5	H6	H6	H7	H7	H8	H8	H9	H9	H10	H10	H11	H11	H12	H12					15	57	58	59	60
	P	H1	H1	H2	H2	H3	H3	H4	H4	H5	H5	H6	H6	H7	H7	H8	H8	H9	H9	H10	H10	H11	H11	H12	H12					16	61	62	63	64
																														17	65	66	67	68
		96-well plates (interior indexes) mapped to 384-well plate (border indexes)																												18	69	70	71	72
	plate1	1	3	5	7	9	11	13	15	17	19	21	23	plate2	2	4	6	8	10	12	14	16	18	20	22	24				19	73	74	75	76
	A	A1	A2	A3	A4	A5	A6	A7	A8	A9	A10	A11	A12	A	A1	A2	A3	A4	A5	A6	A7	A8	A9	A10	A11	A12				20	77	78	79	80
	C	B1	B2	B3	B4	B5	B6	B7	B8	B9	B10	B11	B12	C	B1	B2	B3	B4	B5	B6	B7	B8	B9	B10	B11	B12				21	81	82	83	84
	E	C1	C2	C3	C4	C5	C6	C7	C8	C9	C10	C11	C12	E	C1	C2	C3	C4	C5	C6	C7	C8	C9	C10	C11	C12				22	85	86	87	88
	G	D1	D2	D3	D4	D5	D6	D7	D8	D9	D10	D11	D12	G	D1	D2	D3	D4	D5	D6	D7	D8	D9	D10	D11	D12				23	89	90	91	92
	I	E1	E2	E3	E4	E5	E6	E7	E8	E9	E10	E11	E12	I	E1	E2	E3	E4	E5	E6	E7	E8	E9	E10	E11	E12				24	93	94	95	96
	K	F1	F2	F3	F4	F5	F6	F7	F8	F9	F10	F11	F12	K	F1	F2	F3	F4	F5	F6	F7	F8	F9	F10	F11	F12				25	97	98	99	100
	M	G1	G2	G3	G4	G5	G6	G7	G8	G9	G10	G11	G12	M	G1	G2	G3	G4	G5	G6	G7	G8	G9	G10	G11	G12				26	101	102	103	104
	O	H1	H2	H3	H4	H5	H6	H7	H8	H9	H10	H11	H12	O	H1	H2	H3	H4	H5	H6	H7	H8	H9	H10	H11	H12				27	105	106	107	108
																														28	109	110	111	112
	plate3	1	3	5	7	9	11	13	15	17	19	21	23	plate4	2	4	6	8	10	12	14	16	18	20	22	24				29	113	114	115	116
	B	A1	A2	A3	A4	A5	A6	A7	A8	A9	A10	A11	A12	B	A1	A2	A3	A4	A5	A6	A7	A8	A9	A10	A11	A12				30	117	118	119	120
	D	B1	B2	B3	B4	B5	B6	B7	B8	B9	B10	B11	B12	D	B1	B2	B3	B4	B5	B6	B7	B8	B9	B10	B11	B12				31	121	122	123	124
	F	C1	C2	C3	C4	C5	C6	C7	C8	C9	C10	C11	C12	F	C1	C2	C3	C4	C5	C6	C7	C8	C9	C10	C11	C12				32	125	126	127	128
	H	D1	D2	D3	D4	D5	D6	D7	D8	D9	D10	D11	D12	H	D1	D2	D3	D4	D5	D6	D7	D8	D9	D10	D11	D12				33	129	130	131	132
	J	E1	E2	E3	E4	E5	E6	E7	E8	E9	E10	E11	E12	J	E1	E2	E3	E4	E5	E6	E7	E8	E9	E10	E11	E12				34	133	134	135	136
	L	F1	F2	F3	F4	F5	F6	F7	F8	F9	F10	F11	F12	L	F1	F2	F3	F4	F5	F6	F7	F8	F9	F10	F11	F12				35	137	138	139	140
	N	G1	G2	G3	G4	G5	G6	G7	G8	G9	G10	G11	G12	N	G1	G2	G3	G4	G5	G6	G7	G8	G9	G10	G11	G12				36	141	142	143	144
	P	H1	H2	H3	H4	H5	H6	H7	H8	H9	H10	H11	H12	P	H1	H2	H3	H4	H5	H6	H7	H8	H9	H10	H11	H12				37	145	146	147	148
																														38	149	150	151	152
																														39	153	154	155	156
																														40	157	158	159	160
																														41	161	162	163	164
																														42	165	166	167	168
																														43	169	170	171	172
																														44	173	174	175	176
																														45	177	178	179	180
